# Supplementary material for: Hypothesis-Driven, Structure-Based Design in Photopharmacology: The Case of eDHFR Inhibitors
Source: J Med Chem. 2022 Mar 8;65(6):4798–817. doi: 10.1021/acs.jmedchem.1c01962 (PMC8958501; doi:10.1021/acs.jmedchem.1c01962)
Supplement: Supplementary file 2 — jm1c01962_si_002.zip [file jm1c01962_si_002.zip]

Archive with 40 entries (40 files):
- 1_cis.pdb
- 1_trans.pdb
- 10_cis.pdb
- 10_trans.pdb
- 11_cis.pdb
- 11_trans.pdb
- 12_cis.pdb
- 12_trans.pdb
- 13_cis.pdb
- 13_trans.pdb
- 14_cis.pdb
- 14_trans.pdb
- 15_cis.pdb
- 15_trans.pdb
- 2_cis.pdb
- 2_trans.pdb
- 3_cis.pdb
- 3_trans.pdb
- 4_cis.pdb
- 4_trans.pdb
- 5_cis.pdb
- 5_trans.pdb
- 6_cis.pdb
- 6_trans.pdb
- 7_cis.pdb
- 7_trans.pdb
- 8_cis.pdb
- 8_trans.pdb
- 9_cis.pdb
- 9_trans.pdb
- Iclaprim.pdb
- PLA.pdb
- PMAT_cis.pdb
- PMAT_trans.pdb
- Redocking.pdb
- TCAT_cis.pdb
- TCAT_trans.pdb
- TFAT_cis.pdb
- TFAT_trans.pdb
- TMP.pdb
