# Supplementary material for: Hypothesis-Driven, Structure-Based Design in Photopharmacology: The Case of eDHFR Inhibitors
Source: J Med Chem. 2022 Mar 8;65(6):4798–817. doi: 10.1021/acs.jmedchem.1c01962 (PMC8958501; doi:10.1021/acs.jmedchem.1c01962)
Supplement: Supplementary file 2 — jm1c01962_si_002.zip [file jm1c01962_si_002.zip › 12_trans.pdb]

TITLE     12_trans
REMARK   4      COMPLIES WITH FORMAT V. 3.0, 1-DEC-2006
REMARK 888
REMARK 888 WRITTEN BY MAESTRO (A PRODUCT OF SCHRODINGER, LLC)
HET    NDP  A 202      74
HETNAM     NDP NADPH DIHYDRO-NICOTINAMIDE-ADENINE-DINUCLEOTIDE PHOSPHA
HETNAM   2 NDP TE
FORMUL   1  NDP    C21 H30 N7 O17 P3
ATOM      1  N   MET A   1      22.289  -3.152  -9.957  1.00 38.68           N1+
ANISOU    1  N   MET A   1     4677   4798   5220   -238    494    116
ATOM      2  CA  MET A   1      21.764  -3.038 -11.361  1.00 38.90           C  
ANISOU    2  CA  MET A   1     4702   4873   5204   -199    483    128
ATOM      3  C   MET A   1      20.457  -2.206 -11.308  1.00 33.49           C  
ANISOU    3  C   MET A   1     4072   4105   4547   -171    598    198
ATOM      4  O   MET A   1      19.953  -1.865 -10.236  1.00 33.32           O  
ANISOU    4  O   MET A   1     3742   4203   4715    -66    567     43
ATOM      5  CB  MET A   1      21.590  -4.432 -12.021  1.00 39.63           C  
ANISOU    5  CB  MET A   1     4808   4912   5335   -293    401    118
ATOM      6  CG  MET A   1      20.564  -5.374 -11.358  1.00 42.81           C  
ANISOU    6  CG  MET A   1     5278   5442   5546   -216    243    146
ATOM      7  SD  MET A   1      20.394  -6.962 -12.215  1.00 50.69           S  
ANISOU    7  SD  MET A   1     6650   6525   6083    206    235    308
ATOM      8  CE  MET A   1      19.542  -7.912 -10.930  1.00 47.38           C  
ANISOU    8  CE  MET A   1     6213   5833   5954    -78    130    256
ATOM      9  H1  MET A   1      23.188  -3.612  -9.977  1.00  0.00           H  
ATOM     10  H2  MET A   1      22.391  -2.227  -9.562  1.00  0.00           H  
ATOM     11  H3  MET A   1      21.649  -3.699  -9.396  1.00  0.00           H  
ATOM     12  HA  MET A   1      22.530  -2.464 -11.884  1.00  0.00           H  
ATOM     13  HB3 MET A   1      22.558  -4.935 -12.047  1.00  0.00           H  
ATOM     14  HB2 MET A   1      21.312  -4.300 -13.067  1.00  0.00           H  
ATOM     15  HG3 MET A   1      19.578  -4.911 -11.320  1.00  0.00           H  
ATOM     16  HG2 MET A   1      20.858  -5.572 -10.327  1.00  0.00           H  
ATOM     17  HE1 MET A   1      19.361  -8.931 -11.270  1.00  0.00           H  
ATOM     18  HE2 MET A   1      20.141  -7.951 -10.019  1.00  0.00           H  
ATOM     19  HE3 MET A   1      18.586  -7.447 -10.700  1.00  0.00           H  
ATOM     20  N   ILE A   2      19.924  -1.914 -12.506  1.00 29.32           N  
ANISOU   20  N   ILE A   2     3609   3547   3983   -306    702    347
ATOM     21  CA  ILE A   2      18.589  -1.359 -12.719  1.00 27.05           C  
ANISOU   21  CA  ILE A   2     3646   3153   3478   -128    620    291
ATOM     22  C   ILE A   2      17.722  -2.440 -13.378  1.00 25.65           C  
ANISOU   22  C   ILE A   2     3550   2825   3370   -145    689    306
ATOM     23  O   ILE A   2      18.187  -3.151 -14.271  1.00 26.40           O  
ANISOU   23  O   ILE A   2     3611   2889   3529   -225    779    334
ATOM     24  CB  ILE A   2      18.628  -0.068 -13.597  1.00 26.99           C  
ANISOU   24  CB  ILE A   2     3703   3219   3331    -66    580    293
ATOM     25  CG1 ILE A   2      19.189   1.106 -12.759  1.00 27.38           C  
ANISOU   25  CG1 ILE A   2     4120   3143   3138    232    551    438
ATOM     26  CG2 ILE A   2      17.282   0.351 -14.243  1.00 27.24           C  
ANISOU   26  CG2 ILE A   2     3360   3286   3700    199    276    182
ATOM     27  CD1 ILE A   2      19.705   2.292 -13.584  1.00 26.97           C  
ANISOU   27  CD1 ILE A   2     3959   2846   3441   -100    433    390
ATOM     28  H   ILE A   2      20.395  -2.222 -13.345  1.00  0.00           H  
ATOM     29  HA  ILE A   2      18.128  -1.106 -11.764  1.00  0.00           H  
ATOM     30  HB  ILE A   2      19.325  -0.255 -14.415  1.00  0.00           H  
ATOM     31 HG13 ILE A   2      20.014   0.760 -12.137  1.00  0.00           H  
ATOM     32 HG12 ILE A   2      18.426   1.457 -12.062  1.00  0.00           H  
ATOM     33 HG21 ILE A   2      17.407   1.235 -14.866  1.00  0.00           H  
ATOM     34 HG22 ILE A   2      16.865  -0.411 -14.900  1.00  0.00           H  
ATOM     35 HG23 ILE A   2      16.532   0.579 -13.485  1.00  0.00           H  
ATOM     36 HD11 ILE A   2      20.215   3.010 -12.942  1.00  0.00           H  
ATOM     37 HD12 ILE A   2      20.421   1.960 -14.335  1.00  0.00           H  
ATOM     38 HD13 ILE A   2      18.897   2.823 -14.088  1.00  0.00           H  
ATOM     39  N   SER A   3      16.475  -2.528 -12.903  1.00 24.20           N  
ANISOU   39  N   SER A   3     3300   2763   3129   -144    683    318
ATOM     40  CA  SER A   3      15.472  -3.484 -13.341  1.00 22.32           C  
ANISOU   40  CA  SER A   3     2821   2668   2991     57    628    321
ATOM     41  C   SER A   3      14.153  -2.742 -13.555  1.00 21.78           C  
ANISOU   41  C   SER A   3     2951   2479   2844     54    436    345
ATOM     42  O   SER A   3      13.834  -1.838 -12.784  1.00 22.18           O  
ANISOU   42  O   SER A   3     2750   2505   3172    146    491    313
ATOM     43  CB  SER A   3      15.293  -4.556 -12.252  1.00 23.86           C  
ANISOU   43  CB  SER A   3     2866   2887   3312    -50    368    442
ATOM     44  OG  SER A   3      16.447  -5.360 -12.154  1.00 23.92           O  
ANISOU   44  OG  SER A   3     2939   3072   3075   -133    323     89
ATOM     45  H   SER A   3      16.186  -1.924 -12.144  1.00  0.00           H  
ATOM     46  HA  SER A   3      15.773  -3.949 -14.278  1.00  0.00           H  
ATOM     47  HB3 SER A   3      14.449  -5.201 -12.495  1.00  0.00           H  
ATOM     48  HB2 SER A   3      15.084  -4.111 -11.280  1.00  0.00           H  
ATOM     49  HG  SER A   3      16.329  -5.975 -11.418  1.00  0.00           H  
ATOM     50  N   LEU A   4      13.392  -3.169 -14.570  1.00 21.41           N  
ANISOU   50  N   LEU A   4     2981   2410   2743    117    521    478
ATOM     51  CA  LEU A   4      12.020  -2.727 -14.802  1.00 21.15           C  
ANISOU   51  CA  LEU A   4     2897   2266   2871    317    429    471
ATOM     52  C   LEU A   4      11.100  -3.892 -14.438  1.00 20.81           C  
ANISOU   52  C   LEU A   4     3112   2152   2642    184    277    269
ATOM     53  O   LEU A   4      11.331  -5.009 -14.890  1.00 21.71           O  
ANISOU   53  O   LEU A   4     3277   2314   2658      0    139    382
ATOM     54  CB  LEU A   4      11.822  -2.323 -16.284  1.00 21.58           C  
ANISOU   54  CB  LEU A   4     3120   2150   2928    358    461    659
ATOM     55  CG  LEU A   4      12.106  -0.840 -16.600  1.00 24.75           C  
ANISOU   55  CG  LEU A   4     3013   2972   3418    848    511    591
ATOM     56  CD1 LEU A   4      13.568  -0.430 -16.359  1.00 24.44           C  
ANISOU   56  CD1 LEU A   4     3780   2613   2893    126    524    552
ATOM     57  CD2 LEU A   4      11.683  -0.506 -18.039  1.00 24.57           C  
ANISOU   57  CD2 LEU A   4     3056   2834   3445    875    516    578
ATOM     58  H   LEU A   4      13.720  -3.925 -15.157  1.00  0.00           H  
ATOM     59  HA  LEU A   4      11.764  -1.878 -14.170  1.00  0.00           H  
ATOM     60  HB3 LEU A   4      10.784  -2.512 -16.566  1.00  0.00           H  
ATOM     61  HB2 LEU A   4      12.421  -2.964 -16.929  1.00  0.00           H  
ATOM     62  HG  LEU A   4      11.482  -0.237 -15.939  1.00  0.00           H  
ATOM     63 HD11 LEU A   4      13.980   0.098 -17.215  1.00  0.00           H  
ATOM     64 HD12 LEU A   4      13.659   0.232 -15.500  1.00  0.00           H  
ATOM     65 HD13 LEU A   4      14.211  -1.287 -16.177  1.00  0.00           H  
ATOM     66 HD21 LEU A   4      11.841   0.549 -18.263  1.00  0.00           H  
ATOM     67 HD22 LEU A   4      12.256  -1.087 -18.760  1.00  0.00           H  
ATOM     68 HD23 LEU A   4      10.629  -0.723 -18.206  1.00  0.00           H  
ATOM     69  N   ILE A   5      10.010  -3.599 -13.716  1.00 19.00           N  
ANISOU   69  N   ILE A   5     2902   1850   2467    304    362    276
ATOM     70  CA  ILE A   5       8.924  -4.546 -13.474  1.00 18.21           C  
ANISOU   70  CA  ILE A   5     2603   1827   2487    349    393    355
ATOM     71  C   ILE A   5       7.603  -3.968 -14.006  1.00 18.05           C  
ANISOU   71  C   ILE A   5     2532   1861   2461    382    157    224
ATOM     72  O   ILE A   5       7.139  -2.948 -13.500  1.00 18.91           O  
ANISOU   72  O   ILE A   5     2846   1914   2423    402    212    260
ATOM     73  CB  ILE A   5       8.809  -4.955 -11.976  1.00 18.95           C  
ANISOU   73  CB  ILE A   5     2850   1960   2388    465    204    312
ATOM     74  CG1 ILE A   5       7.701  -6.004 -11.715  1.00 18.72           C  
ANISOU   74  CG1 ILE A   5     2591   2135   2384    608    179    467
ATOM     75  CG2 ILE A   5       8.673  -3.777 -10.990  1.00 20.07           C  
ANISOU   75  CG2 ILE A   5     2944   2278   2403    582    262     27
ATOM     76  CD1 ILE A   5       7.978  -6.898 -10.501  1.00 18.47           C  
ANISOU   76  CD1 ILE A   5     2378   1896   2742    787    101     23
ATOM     77  H   ILE A   5       9.830  -2.641 -13.424  1.00  0.00           H  
ATOM     78  HA  ILE A   5       9.121  -5.453 -14.037  1.00  0.00           H  
ATOM     79  HB  ILE A   5       9.759  -5.439 -11.751  1.00  0.00           H  
ATOM     80 HG13 ILE A   5       7.577  -6.650 -12.585  1.00  0.00           H  
ATOM     81 HG12 ILE A   5       6.742  -5.507 -11.587  1.00  0.00           H  
ATOM     82 HG21 ILE A   5       8.774  -4.118  -9.963  1.00  0.00           H  
ATOM     83 HG22 ILE A   5       9.436  -3.016 -11.156  1.00  0.00           H  
ATOM     84 HG23 ILE A   5       7.702  -3.290 -11.068  1.00  0.00           H  
ATOM     85 HD11 ILE A   5       7.304  -7.756 -10.489  1.00  0.00           H  
ATOM     86 HD12 ILE A   5       8.997  -7.288 -10.517  1.00  0.00           H  
ATOM     87 HD13 ILE A   5       7.843  -6.354  -9.566  1.00  0.00           H  
ATOM     88  N   ALA A   6       7.013  -4.629 -15.010  1.00 17.29           N  
ANISOU   88  N   ALA A   6     2341   1685   2543    364    234    160
ATOM     89  CA  ALA A   6       5.876  -4.120 -15.774  1.00 16.54           C  
ANISOU   89  CA  ALA A   6     2189   1753   2340    505    249    381
ATOM     90  C   ALA A   6       4.814  -5.200 -15.988  1.00 16.87           C  
ANISOU   90  C   ALA A   6     2413   1653   2344    474    124    285
ATOM     91  O   ALA A   6       5.104  -6.390 -15.858  1.00 17.32           O  
ANISOU   91  O   ALA A   6     2564   1780   2235    365    194    134
ATOM     92  CB  ALA A   6       6.379  -3.562 -17.108  1.00 18.68           C  
ANISOU   92  CB  ALA A   6     2709   1601   2787    530    131    285
ATOM     93  H   ALA A   6       7.377  -5.534 -15.308  1.00  0.00           H  
ATOM     94  HA  ALA A   6       5.394  -3.315 -15.225  1.00  0.00           H  
ATOM     95  HB1 ALA A   6       5.579  -3.059 -17.651  1.00  0.00           H  
ATOM     96  HB2 ALA A   6       7.165  -2.830 -16.935  1.00  0.00           H  
ATOM     97  HB3 ALA A   6       6.784  -4.340 -17.752  1.00  0.00           H  
ATOM     98  N   ALA A   7       3.587  -4.757 -16.263  1.00 17.24           N  
ANISOU   98  N   ALA A   7     2447   1685   2417    418    298    179
ATOM     99  CA  ALA A   7       2.449  -5.610 -16.573  1.00 16.48           C  
ANISOU   99  CA  ALA A   7     2391   1432   2438    472    350    117
ATOM    100  C   ALA A   7       1.888  -5.164 -17.919  1.00 17.70           C  
ANISOU  100  C   ALA A   7     2599   1691   2434    565    159     13
ATOM    101  O   ALA A   7       1.466  -4.017 -18.043  1.00 18.65           O  
ANISOU  101  O   ALA A   7     2794   1720   2569    621    -18    -83
ATOM    102  CB  ALA A   7       1.402  -5.499 -15.460  1.00 18.05           C  
ANISOU  102  CB  ALA A   7     2573   1629   2656    243    252    216
ATOM    103  H   ALA A   7       3.421  -3.755 -16.348  1.00  0.00           H  
ATOM    104  HA  ALA A   7       2.757  -6.651 -16.663  1.00  0.00           H  
ATOM    105  HB1 ALA A   7       0.451  -5.934 -15.764  1.00  0.00           H  
ATOM    106  HB2 ALA A   7       1.734  -6.046 -14.580  1.00  0.00           H  
ATOM    107  HB3 ALA A   7       1.213  -4.467 -15.168  1.00  0.00           H  
ATOM    108  N   LEU A   8       1.955  -6.052 -18.904  1.00 17.82           N  
ANISOU  108  N   LEU A   8     2756   1592   2421    589    284   -111
ATOM    109  CA  LEU A   8       1.602  -5.789 -20.293  1.00 18.60           C  
ANISOU  109  CA  LEU A   8     2843   1536   2688    610    368    -72
ATOM    110  C   LEU A   8       0.386  -6.644 -20.659  1.00 19.10           C  
ANISOU  110  C   LEU A   8     2807   1876   2573    458    272    -60
ATOM    111  O   LEU A   8       0.479  -7.870 -20.641  1.00 19.07           O  
ANISOU  111  O   LEU A   8     2866   1778   2599    647    183     19
ATOM    112  CB  LEU A   8       2.793  -6.161 -21.214  1.00 20.41           C  
ANISOU  112  CB  LEU A   8     3051   1997   2704    271    261     82
ATOM    113  CG  LEU A   8       3.897  -5.087 -21.348  1.00 21.64           C  
ANISOU  113  CG  LEU A   8     3255   2032   2934    469    312      0
ATOM    114  CD1 LEU A   8       4.659  -4.828 -20.031  1.00 22.02           C  
ANISOU  114  CD1 LEU A   8     3413   1952   2998    610    327    160
ATOM    115  CD2 LEU A   8       4.856  -5.451 -22.505  1.00 21.70           C  
ANISOU  115  CD2 LEU A   8     3470   1474   3298     97    156     60
ATOM    116  H   LEU A   8       2.302  -6.983 -18.710  1.00  0.00           H  
ATOM    117  HA  LEU A   8       1.355  -4.737 -20.449  1.00  0.00           H  
ATOM    118  HB3 LEU A   8       2.400  -6.325 -22.219  1.00  0.00           H  
ATOM    119  HB2 LEU A   8       3.227  -7.116 -20.912  1.00  0.00           H  
ATOM    120  HG  LEU A   8       3.409  -4.152 -21.629  1.00  0.00           H  
ATOM    121 HD11 LEU A   8       5.719  -4.631 -20.187  1.00  0.00           H  
ATOM    122 HD12 LEU A   8       4.253  -3.957 -19.516  1.00  0.00           H  
ATOM    123 HD13 LEU A   8       4.594  -5.675 -19.348  1.00  0.00           H  
ATOM    124 HD21 LEU A   8       5.908  -5.399 -22.222  1.00  0.00           H  
ATOM    125 HD22 LEU A   8       4.684  -6.462 -22.875  1.00  0.00           H  
ATOM    126 HD23 LEU A   8       4.717  -4.779 -23.351  1.00  0.00           H  
ATOM    127  N   ALA A   9      -0.700  -5.974 -21.070  1.00 19.51           N  
ANISOU  127  N   ALA A   9     2909   1834   2666    400    339    -16
ATOM    128  CA  ALA A   9      -1.788  -6.560 -21.849  1.00 18.75           C  
ANISOU  128  CA  ALA A   9     2680   1695   2749    493    288   -185
ATOM    129  C   ALA A   9      -1.385  -6.709 -23.331  1.00 20.47           C  
ANISOU  129  C   ALA A   9     3049   1870   2857    310    375   -186
ATOM    130  O   ALA A   9      -0.281  -6.312 -23.714  1.00 21.90           O  
ANISOU  130  O   ALA A   9     3120   1966   3235    471    516   -232
ATOM    131  CB  ALA A   9      -3.043  -5.691 -21.669  1.00 20.95           C  
ANISOU  131  CB  ALA A   9     2981   1970   3009    187    286   -126
ATOM    132  H   ALA A   9      -0.687  -4.961 -21.045  1.00  0.00           H  
ATOM    133  HA  ALA A   9      -2.012  -7.554 -21.469  1.00  0.00           H  
ATOM    134  HB1 ALA A   9      -3.871  -6.042 -22.280  1.00  0.00           H  
ATOM    135  HB2 ALA A   9      -3.381  -5.717 -20.634  1.00  0.00           H  
ATOM    136  HB3 ALA A   9      -2.860  -4.651 -21.936  1.00  0.00           H  
ATOM    137  N   VAL A  10      -2.287  -7.288 -24.142  1.00 20.55           N  
ANISOU  137  N   VAL A  10     3258   1788   2760    480    498   -156
ATOM    138  CA  VAL A  10      -2.108  -7.482 -25.587  1.00 23.01           C  
ANISOU  138  CA  VAL A  10     3397   2311   3032    446    575   -281
ATOM    139  C   VAL A  10      -1.878  -6.141 -26.319  1.00 22.84           C  
ANISOU  139  C   VAL A  10     3431   2173   3074    377    668   -284
ATOM    140  O   VAL A  10      -2.540  -5.150 -26.008  1.00 23.02           O  
ANISOU  140  O   VAL A  10     3423   1953   3368    687    438   -172
ATOM    141  CB  VAL A  10      -3.334  -8.209 -26.215  1.00 23.23           C  
ANISOU  141  CB  VAL A  10     3358   2455   3012    469    725   -325
ATOM    142  CG1 VAL A  10      -3.340  -8.292 -27.757  1.00 26.10           C  
ANISOU  142  CG1 VAL A  10     3563   2846   3508    375    723   -807
ATOM    143  CG2 VAL A  10      -3.501  -9.625 -25.631  1.00 25.22           C  
ANISOU  143  CG2 VAL A  10     3472   2647   3460    369    440   -226
ATOM    144  H   VAL A  10      -3.180  -7.577 -23.768  1.00  0.00           H  
ATOM    145  HA  VAL A  10      -1.225  -8.111 -25.720  1.00  0.00           H  
ATOM    146  HB  VAL A  10      -4.221  -7.642 -25.940  1.00  0.00           H  
ATOM    147 HG11 VAL A  10      -4.180  -8.891 -28.112  1.00  0.00           H  
ATOM    148 HG12 VAL A  10      -3.442  -7.313 -28.226  1.00  0.00           H  
ATOM    149 HG13 VAL A  10      -2.426  -8.754 -28.131  1.00  0.00           H  
ATOM    150 HG21 VAL A  10      -4.398 -10.108 -26.019  1.00  0.00           H  
ATOM    151 HG22 VAL A  10      -2.648 -10.257 -25.880  1.00  0.00           H  
ATOM    152 HG23 VAL A  10      -3.591  -9.609 -24.546  1.00  0.00           H  
ATOM    153  N   ASP A  11      -0.909  -6.153 -27.250  1.00 24.48           N  
ANISOU  153  N   ASP A  11     3612   2217   3470    361    637    -61
ATOM    154  CA  ASP A  11      -0.412  -4.999 -28.009  1.00 24.51           C  
ANISOU  154  CA  ASP A  11     3564   2321   3425    446    364    -78
ATOM    155  C   ASP A  11       0.353  -4.000 -27.102  1.00 24.20           C  
ANISOU  155  C   ASP A  11     3539   2254   3401    455    337    -48
ATOM    156  O   ASP A  11       0.296  -2.789 -27.317  1.00 23.52           O  
ANISOU  156  O   ASP A  11     3082   2031   3821    708    312    -19
ATOM    157  CB  ASP A  11      -1.521  -4.340 -28.879  1.00 26.36           C  
ANISOU  157  CB  ASP A  11     3790   2463   3761    381    499     99
ATOM    158  CG  ASP A  11      -1.016  -3.508 -30.066  1.00 27.55           C  
ANISOU  158  CG  ASP A  11     3641   2824   4002    373    424    146
ATOM    159  OD1 ASP A  11       0.158  -3.685 -30.463  1.00 28.36           O  
ANISOU  159  OD1 ASP A  11     3935   2807   4030    614    429    107
ATOM    160  OD2 ASP A  11      -1.850  -2.749 -30.605  1.00 27.84           O1-
ANISOU  160  OD2 ASP A  11     3213   3114   4249    718    280    908
ATOM    161  H   ASP A  11      -0.436  -7.024 -27.441  1.00  0.00           H  
ATOM    162  HA  ASP A  11       0.340  -5.427 -28.672  1.00  0.00           H  
ATOM    163  HB3 ASP A  11      -2.126  -3.688 -28.247  1.00  0.00           H  
ATOM    164  HB2 ASP A  11      -2.180  -5.113 -29.275  1.00  0.00           H  
ATOM    165  N   ARG A  12       1.071  -4.543 -26.100  1.00 22.49           N  
ANISOU  165  N   ARG A  12     3438   1911   3196    503    416   -228
ATOM    166  CA  ARG A  12       1.973  -3.850 -25.167  1.00 21.09           C  
ANISOU  166  CA  ARG A  12     3120   1999   2894    505    310    111
ATOM    167  C   ARG A  12       1.293  -2.869 -24.189  1.00 20.17           C  
ANISOU  167  C   ARG A  12     2883   1877   2903    498    305    108
ATOM    168  O   ARG A  12       2.013  -2.189 -23.460  1.00 21.16           O  
ANISOU  168  O   ARG A  12     3292   1722   3025    739    215     35
ATOM    169  CB  ARG A  12       3.143  -3.158 -25.916  1.00 22.25           C  
ANISOU  169  CB  ARG A  12     3296   2131   3024    309    248    143
ATOM    170  CG  ARG A  12       3.828  -4.028 -26.987  1.00 23.07           C  
ANISOU  170  CG  ARG A  12     3547   2001   3216    250    208    156
ATOM    171  CD  ARG A  12       5.037  -3.348 -27.642  1.00 23.63           C  
ANISOU  171  CD  ARG A  12     2833   2373   3771    308    293    464
ATOM    172  NE  ARG A  12       6.213  -3.312 -26.762  1.00 25.41           N  
ANISOU  172  NE  ARG A  12     3441   2723   3488   -139    510     40
ATOM    173  CZ  ARG A  12       7.085  -4.320 -26.599  1.00 27.33           C  
ANISOU  173  CZ  ARG A  12     3457   3365   3559    362    353    306
ATOM    174  NH1 ARG A  12       6.931  -5.488 -27.238  1.00 31.42           N  
ANISOU  174  NH1 ARG A  12     4215   4289   3434    278    157     83
ATOM    175  NH2 ARG A  12       8.134  -4.155 -25.788  1.00 27.50           N1+
ANISOU  175  NH2 ARG A  12     2883   3816   3750    465    545    536
ATOM    176  H   ARG A  12       1.023  -5.544 -25.974  1.00  0.00           H  
ATOM    177  HA  ARG A  12       2.401  -4.634 -24.541  1.00  0.00           H  
ATOM    178  HB3 ARG A  12       3.892  -2.834 -25.193  1.00  0.00           H  
ATOM    179  HB2 ARG A  12       2.779  -2.248 -26.395  1.00  0.00           H  
ATOM    180  HG3 ARG A  12       3.145  -4.377 -27.761  1.00  0.00           H  
ATOM    181  HG2 ARG A  12       4.179  -4.921 -26.469  1.00  0.00           H  
ATOM    182  HD3 ARG A  12       4.787  -2.292 -27.749  1.00  0.00           H  
ATOM    183  HD2 ARG A  12       5.245  -3.703 -28.652  1.00  0.00           H  
ATOM    184  HE  ARG A  12       6.344  -2.451 -26.246  1.00  0.00           H  
ATOM    185 HH12 ARG A  12       7.596  -6.237 -27.114  1.00  0.00           H  
ATOM    186 HH11 ARG A  12       6.152  -5.613 -27.868  1.00  0.00           H  
ATOM    187 HH22 ARG A  12       8.799  -4.901 -25.646  1.00  0.00           H  
ATOM    188 HH21 ARG A  12       8.308  -3.252 -25.360  1.00  0.00           H  
ATOM    189  N   VAL A  13      -0.051  -2.803 -24.181  1.00 20.26           N  
ANISOU  189  N   VAL A  13     2869   1728   3097    539    238    -23
ATOM    190  CA  VAL A  13      -0.868  -1.890 -23.377  1.00 19.27           C  
ANISOU  190  CA  VAL A  13     2495   1920   2904    576    323   -214
ATOM    191  C   VAL A  13      -0.595  -2.032 -21.869  1.00 17.95           C  
ANISOU  191  C   VAL A  13     2568   1632   2619    601    237      0
ATOM    192  O   VAL A  13      -0.757  -3.126 -21.331  1.00 19.23           O  
ANISOU  192  O   VAL A  13     2654   1905   2747    756    191     42
ATOM    193  CB  VAL A  13      -2.384  -2.119 -23.667  1.00 18.82           C  
ANISOU  193  CB  VAL A  13     2380   1696   3074    477    323   -201
ATOM    194  CG1 VAL A  13      -3.373  -1.588 -22.602  1.00 20.15           C  
ANISOU  194  CG1 VAL A  13     2891   1585   3178    389    271   -247
ATOM    195  CG2 VAL A  13      -2.750  -1.551 -25.048  1.00 21.36           C  
ANISOU  195  CG2 VAL A  13     2550   1869   3695    793    299   -583
ATOM    196  H   VAL A  13      -0.566  -3.412 -24.802  1.00  0.00           H  
ATOM    197  HA  VAL A  13      -0.606  -0.874 -23.681  1.00  0.00           H  
ATOM    198  HB  VAL A  13      -2.554  -3.195 -23.734  1.00  0.00           H  
ATOM    199 HG11 VAL A  13      -4.399  -1.612 -22.968  1.00  0.00           H  
ATOM    200 HG12 VAL A  13      -3.356  -2.191 -21.694  1.00  0.00           H  
ATOM    201 HG13 VAL A  13      -3.145  -0.561 -22.318  1.00  0.00           H  
ATOM    202 HG21 VAL A  13      -3.790  -1.748 -25.300  1.00  0.00           H  
ATOM    203 HG22 VAL A  13      -2.608  -0.471 -25.073  1.00  0.00           H  
ATOM    204 HG23 VAL A  13      -2.139  -1.991 -25.836  1.00  0.00           H  
ATOM    205  N   ILE A  14      -0.190  -0.924 -21.229  1.00 18.38           N  
ANISOU  205  N   ILE A  14     2636   1679   2665    582     91   -102
ATOM    206  CA  ILE A  14       0.061  -0.880 -19.789  1.00 18.70           C  
ANISOU  206  CA  ILE A  14     2533   1936   2633    537    101   -249
ATOM    207  C   ILE A  14      -1.019  -0.092 -19.031  1.00 19.52           C  
ANISOU  207  C   ILE A  14     2585   2108   2723    573    -14   -114
ATOM    208  O   ILE A  14      -1.303  -0.441 -17.885  1.00 19.98           O  
ANISOU  208  O   ILE A  14     2528   2106   2956    853    206   -153
ATOM    209  CB  ILE A  14       1.458  -0.302 -19.428  1.00 18.23           C  
ANISOU  209  CB  ILE A  14     2499   1987   2439    804    -99     52
ATOM    210  CG1 ILE A  14       1.714   1.174 -19.809  1.00 20.72           C  
ANISOU  210  CG1 ILE A  14     2644   2658   2568    679    181    174
ATOM    211  CG2 ILE A  14       2.575  -1.217 -19.954  1.00 20.00           C  
ANISOU  211  CG2 ILE A  14     2682   2070   2846    553   -233    -78
ATOM    212  CD1 ILE A  14       2.934   1.773 -19.099  1.00 22.51           C  
ANISOU  212  CD1 ILE A  14     2849   2850   2853     77    229    230
ATOM    213  H   ILE A  14      -0.082  -0.055 -21.735  1.00  0.00           H  
ATOM    214  HA  ILE A  14       0.055  -1.890 -19.388  1.00  0.00           H  
ATOM    215  HB  ILE A  14       1.529  -0.345 -18.344  1.00  0.00           H  
ATOM    216 HG13 ILE A  14       0.864   1.808 -19.570  1.00  0.00           H  
ATOM    217 HG12 ILE A  14       1.851   1.248 -20.886  1.00  0.00           H  
ATOM    218 HG21 ILE A  14       3.558  -0.898 -19.609  1.00  0.00           H  
ATOM    219 HG22 ILE A  14       2.434  -2.246 -19.627  1.00  0.00           H  
ATOM    220 HG23 ILE A  14       2.583  -1.220 -21.041  1.00  0.00           H  
ATOM    221 HD11 ILE A  14       2.814   2.845 -18.955  1.00  0.00           H  
ATOM    222 HD12 ILE A  14       3.073   1.345 -18.107  1.00  0.00           H  
ATOM    223 HD13 ILE A  14       3.843   1.612 -19.677  1.00  0.00           H  
ATOM    224  N   GLY A  15      -1.595   0.945 -19.660  1.00 20.30           N  
ANISOU  224  N   GLY A  15     2695   2318   2701    544    -91   -140
ATOM    225  CA  GLY A  15      -2.441   1.897 -18.957  1.00 20.67           C  
ANISOU  225  CA  GLY A  15     2343   2448   3062    425   -119   -139
ATOM    226  C   GLY A  15      -3.478   2.510 -19.892  1.00 19.92           C  
ANISOU  226  C   GLY A  15     2230   2076   3262    537   -235    -72
ATOM    227  O   GLY A  15      -3.280   2.585 -21.105  1.00 21.55           O  
ANISOU  227  O   GLY A  15     2387   2350   3450    603   -212   -191
ATOM    228  H   GLY A  15      -1.356   1.163 -20.618  1.00  0.00           H  
ATOM    229  HA3 GLY A  15      -1.805   2.695 -18.582  1.00  0.00           H  
ATOM    230  HA2 GLY A  15      -2.942   1.437 -18.105  1.00  0.00           H  
ATOM    231  N   MET A  16      -4.570   2.983 -19.275  1.00 23.44           N  
ANISOU  231  N   MET A  16     2530   2903   3472    293   -358   -236
ATOM    232  CA  MET A  16      -5.696   3.664 -19.894  1.00 25.77           C  
ANISOU  232  CA  MET A  16     2904   2984   3903    430   -278   -167
ATOM    233  C   MET A  16      -6.282   4.647 -18.869  1.00 28.05           C  
ANISOU  233  C   MET A  16     3338   3294   4024    351   -249   -191
ATOM    234  O   MET A  16      -6.858   4.200 -17.876  1.00 27.70           O  
ANISOU  234  O   MET A  16     3427   3104   3993    349   -256    -54
ATOM    235  CB  MET A  16      -6.729   2.617 -20.379  1.00 27.22           C  
ANISOU  235  CB  MET A  16     2901   3351   4088    231    -27   -181
ATOM    236  CG  MET A  16      -7.905   3.193 -21.188  1.00 27.99           C  
ANISOU  236  CG  MET A  16     2877   3109   4649    429     15   -261
ATOM    237  SD  MET A  16      -7.433   4.057 -22.714  1.00 36.39           S  
ANISOU  237  SD  MET A  16     3194   4063   6568    878    415     61
ATOM    238  CE  MET A  16      -9.071   4.441 -23.384  1.00 36.72           C  
ANISOU  238  CE  MET A  16     3775   4682   5493    582    306   -212
ATOM    239  H   MET A  16      -4.634   2.888 -18.268  1.00  0.00           H  
ATOM    240  HA  MET A  16      -5.336   4.223 -20.756  1.00  0.00           H  
ATOM    241  HB3 MET A  16      -7.128   2.072 -19.523  1.00  0.00           H  
ATOM    242  HB2 MET A  16      -6.231   1.859 -20.981  1.00  0.00           H  
ATOM    243  HG3 MET A  16      -8.492   3.872 -20.570  1.00  0.00           H  
ATOM    244  HG2 MET A  16      -8.574   2.378 -21.463  1.00  0.00           H  
ATOM    245  HE1 MET A  16      -8.972   4.985 -24.323  1.00  0.00           H  
ATOM    246  HE2 MET A  16      -9.631   3.526 -23.573  1.00  0.00           H  
ATOM    247  HE3 MET A  16      -9.635   5.059 -22.684  1.00  0.00           H  
ATOM    248  N   GLU A  17      -6.070   5.951 -19.085  1.00 29.47           N  
ANISOU  248  N   GLU A  17     3514   3532   4151    278   -333   -301
ATOM    249  CA  GLU A  17      -6.661   7.054 -18.316  1.00 32.65           C  
ANISOU  249  CA  GLU A  17     4092   3947   4366    215   -342   -240
ATOM    250  C   GLU A  17      -6.326   7.020 -16.804  1.00 31.01           C  
ANISOU  250  C   GLU A  17     4025   3652   4105    245   -408   -226
ATOM    251  O   GLU A  17      -7.186   7.302 -15.971  1.00 31.74           O  
ANISOU  251  O   GLU A  17     4041   3608   4411    272   -482   -235
ATOM    252  CB  GLU A  17      -8.182   7.132 -18.597  1.00 33.35           C  
ANISOU  252  CB  GLU A  17     4223   3921   4527    161   -314   -161
ATOM    253  CG  GLU A  17      -8.533   7.243 -20.096  1.00 37.23           C  
ANISOU  253  CG  GLU A  17     4617   4557   4970    215   -122   -133
ATOM    254  CD  GLU A  17     -10.040   7.272 -20.314  1.00 39.83           C  
ANISOU  254  CD  GLU A  17     4802   4985   5347    140    -99    -84
ATOM    255  OE1 GLU A  17     -10.633   6.174 -20.359  1.00 46.53           O  
ANISOU  255  OE1 GLU A  17     5781   5599   6297   -149   -100    315
ATOM    256  OE2 GLU A  17     -10.586   8.390 -20.419  1.00 50.51           O1-
ANISOU  256  OE2 GLU A  17     5913   6364   6911    337    -20   -125
ATOM    257  H   GLU A  17      -5.565   6.237 -19.919  1.00  0.00           H  
ATOM    258  HA  GLU A  17      -6.208   7.969 -18.699  1.00  0.00           H  
ATOM    259  HB3 GLU A  17      -8.599   7.995 -18.075  1.00  0.00           H  
ATOM    260  HB2 GLU A  17      -8.681   6.262 -18.165  1.00  0.00           H  
ATOM    261  HG3 GLU A  17      -8.129   6.403 -20.662  1.00  0.00           H  
ATOM    262  HG2 GLU A  17      -8.088   8.143 -20.523  1.00  0.00           H  
ATOM    263  N   ASN A  18      -5.073   6.671 -16.476  1.00 28.58           N  
ANISOU  263  N   ASN A  18     3872   3287   3698    385   -355   -145
ATOM    264  CA  ASN A  18      -4.521   6.563 -15.116  1.00 30.17           C  
ANISOU  264  CA  ASN A  18     4282   3585   3593    237   -236   -350
ATOM    265  C   ASN A  18      -5.039   5.362 -14.304  1.00 29.39           C  
ANISOU  265  C   ASN A  18     4323   3240   3603    380   -126   -343
ATOM    266  O   ASN A  18      -4.849   5.328 -13.087  1.00 30.42           O  
ANISOU  266  O   ASN A  18     4752   3066   3737    305    -45   -706
ATOM    267  CB  ASN A  18      -4.515   7.912 -14.345  1.00 30.44           C  
ANISOU  267  CB  ASN A  18     4291   3757   3518    262   -269   -209
ATOM    268  CG  ASN A  18      -3.508   8.921 -14.906  1.00 35.36           C  
ANISOU  268  CG  ASN A  18     4769   4708   3958    -57    -51   -178
ATOM    269  OD1 ASN A  18      -2.520   8.550 -15.535  1.00 37.58           O  
ANISOU  269  OD1 ASN A  18     4919   5162   4198   -350    -86   -245
ATOM    270  ND2 ASN A  18      -3.719  10.208 -14.662  1.00 39.35           N  
ANISOU  270  ND2 ASN A  18     4671   5380   4898    218   -320   -124
ATOM    271  H   ASN A  18      -4.436   6.420 -17.220  1.00  0.00           H  
ATOM    272  HA  ASN A  18      -3.492   6.315 -15.310  1.00  0.00           H  
ATOM    273  HB3 ASN A  18      -4.204   7.748 -13.313  1.00  0.00           H  
ATOM    274  HB2 ASN A  18      -5.513   8.344 -14.292  1.00  0.00           H  
ATOM    275 HD22 ASN A  18      -3.069  10.895 -15.013  1.00  0.00           H  
ATOM    276 HD21 ASN A  18      -4.523  10.519 -14.139  1.00  0.00           H  
ATOM    277  N   ALA A  19      -5.566   4.346 -14.996  1.00 26.85           N  
ANISOU  277  N   ALA A  19     4054   2791   3354    276   -258   -277
ATOM    278  CA  ALA A  19      -5.778   3.001 -14.470  1.00 24.55           C  
ANISOU  278  CA  ALA A  19     3582   2496   3249    231   -257   -305
ATOM    279  C   ALA A  19      -4.965   1.996 -15.302  1.00 22.65           C  
ANISOU  279  C   ALA A  19     3421   2066   3118    387   -255   -386
ATOM    280  O   ALA A  19      -4.592   2.306 -16.437  1.00 22.38           O  
ANISOU  280  O   ALA A  19     3295   1968   3238    264   -274   -261
ATOM    281  CB  ALA A  19      -7.276   2.671 -14.567  1.00 25.32           C  
ANISOU  281  CB  ALA A  19     3802   2419   3397     51   -339   -307
ATOM    282  H   ALA A  19      -5.723   4.443 -15.993  1.00  0.00           H  
ATOM    283  HA  ALA A  19      -5.455   2.927 -13.430  1.00  0.00           H  
ATOM    284  HB1 ALA A  19      -7.488   1.672 -14.181  1.00  0.00           H  
ATOM    285  HB2 ALA A  19      -7.870   3.378 -13.988  1.00  0.00           H  
ATOM    286  HB3 ALA A  19      -7.628   2.708 -15.599  1.00  0.00           H  
ATOM    287  N   MET A  20      -4.753   0.799 -14.740  1.00 24.67           N  
ANISOU  287  N   MET A  20     3465   2647   3260    157   -320   -289
ATOM    288  CA  MET A  20      -4.371  -0.407 -15.479  1.00 24.92           C  
ANISOU  288  CA  MET A  20     3612   2472   3382    363   -190   -258
ATOM    289  C   MET A  20      -5.695  -1.200 -15.620  1.00 23.84           C  
ANISOU  289  C   MET A  20     3300   2293   3465    380   -135   -211
ATOM    290  O   MET A  20      -6.321  -1.470 -14.591  1.00 22.64           O  
ANISOU  290  O   MET A  20     3256   2009   3337    538   -187   -116
ATOM    291  CB  MET A  20      -3.239  -1.148 -14.711  1.00 25.99           C  
ANISOU  291  CB  MET A  20     3533   2880   3461     78   -128   -128
ATOM    292  CG  MET A  20      -3.623  -2.175 -13.621  1.00 28.22           C  
ANISOU  292  CG  MET A  20     3803   3215   3703    194   -115   -142
ATOM    293  SD  MET A  20      -2.214  -3.059 -12.889  1.00 33.48           S  
ANISOU  293  SD  MET A  20     4558   3473   4688    202    -62    -69
ATOM    294  CE  MET A  20      -3.102  -4.308 -11.915  1.00 39.26           C  
ANISOU  294  CE  MET A  20     5291   4533   5090    167    169   -363
ATOM    295  H   MET A  20      -5.135   0.621 -13.822  1.00  0.00           H  
ATOM    296  HA  MET A  20      -3.950  -0.117 -16.440  1.00  0.00           H  
ATOM    297  HB3 MET A  20      -2.553  -0.415 -14.290  1.00  0.00           H  
ATOM    298  HB2 MET A  20      -2.642  -1.671 -15.456  1.00  0.00           H  
ATOM    299  HG3 MET A  20      -4.278  -2.940 -14.036  1.00  0.00           H  
ATOM    300  HG2 MET A  20      -4.180  -1.684 -12.823  1.00  0.00           H  
ATOM    301  HE1 MET A  20      -2.398  -4.970 -11.409  1.00  0.00           H  
ATOM    302  HE2 MET A  20      -3.728  -3.831 -11.161  1.00  0.00           H  
ATOM    303  HE3 MET A  20      -3.739  -4.918 -12.555  1.00  0.00           H  
ATOM    304  N   PRO A  21      -6.179  -1.450 -16.856  1.00 23.25           N  
ANISOU  304  N   PRO A  21     3206   2233   3392    558   -141   -179
ATOM    305  CA  PRO A  21      -7.579  -1.878 -17.074  1.00 23.60           C  
ANISOU  305  CA  PRO A  21     3244   2171   3552    511     59   -253
ATOM    306  C   PRO A  21      -7.899  -3.366 -16.761  1.00 22.38           C  
ANISOU  306  C   PRO A  21     3003   2117   3384    526    133   -278
ATOM    307  O   PRO A  21      -8.613  -3.992 -17.546  1.00 25.39           O  
ANISOU  307  O   PRO A  21     3191   2699   3754    642    382   -301
ATOM    308  CB  PRO A  21      -7.815  -1.477 -18.548  1.00 23.89           C  
ANISOU  308  CB  PRO A  21     3096   2343   3637    685    163   -257
ATOM    309  CG  PRO A  21      -6.453  -1.609 -19.210  1.00 24.33           C  
ANISOU  309  CG  PRO A  21     3225   2428   3589    620     35    -65
ATOM    310  CD  PRO A  21      -5.506  -1.130 -18.120  1.00 23.83           C  
ANISOU  310  CD  PRO A  21     3338   2292   3422    417   -150   -257
ATOM    311  HA  PRO A  21      -8.250  -1.288 -16.446  1.00  0.00           H  
ATOM    312  HB3 PRO A  21      -8.135  -0.435 -18.587  1.00  0.00           H  
ATOM    313  HB2 PRO A  21      -8.582  -2.055 -19.065  1.00  0.00           H  
ATOM    314  HG3 PRO A  21      -6.362  -1.053 -20.145  1.00  0.00           H  
ATOM    315  HG2 PRO A  21      -6.260  -2.659 -19.425  1.00  0.00           H  
ATOM    316  HD2 PRO A  21      -4.524  -1.599 -18.205  1.00  0.00           H  
ATOM    317  HD3 PRO A  21      -5.381  -0.048 -18.198  1.00  0.00           H  
ATOM    318  N   TRP A  22      -7.399  -3.930 -15.649  1.00 21.82           N  
ANISOU  318  N   TRP A  22     3020   1855   3414    676     79   -168
ATOM    319  CA  TRP A  22      -7.554  -5.355 -15.318  1.00 21.82           C  
ANISOU  319  CA  TRP A  22     2942   2189   3157    353    198   -116
ATOM    320  C   TRP A  22      -7.807  -5.543 -13.820  1.00 22.05           C  
ANISOU  320  C   TRP A  22     3025   2141   3210    251    183   -148
ATOM    321  O   TRP A  22      -7.213  -4.832 -13.008  1.00 23.00           O  
ANISOU  321  O   TRP A  22     3202   2329   3205    482    121    -11
ATOM    322  CB  TRP A  22      -6.295  -6.169 -15.707  1.00 20.77           C  
ANISOU  322  CB  TRP A  22     2688   2226   2975    173    375     35
ATOM    323  CG  TRP A  22      -5.538  -5.705 -16.906  1.00 17.82           C  
ANISOU  323  CG  TRP A  22     2480   1628   2661    321    203     -5
ATOM    324  CD1 TRP A  22      -5.984  -5.725 -18.180  1.00 20.00           C  
ANISOU  324  CD1 TRP A  22     2541   2217   2840    434    258    -35
ATOM    325  CD2 TRP A  22      -4.234  -5.054 -16.939  1.00 18.45           C  
ANISOU  325  CD2 TRP A  22     2743   1523   2742    355    153    108
ATOM    326  NE1 TRP A  22      -5.080  -5.065 -18.980  1.00 19.18           N  
ANISOU  326  NE1 TRP A  22     2739   1556   2989    381    -77    104
ATOM    327  CE2 TRP A  22      -3.975  -4.637 -18.276  1.00 18.47           C  
ANISOU  327  CE2 TRP A  22     2634   1874   2509    513     23    132
ATOM    328  CE3 TRP A  22      -3.243  -4.767 -15.973  1.00 19.61           C  
ANISOU  328  CE3 TRP A  22     3090   1429   2931    430    111      1
ATOM    329  CZ2 TRP A  22      -2.803  -3.951 -18.634  1.00 18.23           C  
ANISOU  329  CZ2 TRP A  22     2766   1362   2799    531   -154    120
ATOM    330  CZ3 TRP A  22      -2.043  -4.120 -16.328  1.00 18.81           C  
ANISOU  330  CZ3 TRP A  22     2568   1565   3012    411     96    172
ATOM    331  CH2 TRP A  22      -1.830  -3.703 -17.654  1.00 19.60           C  
ANISOU  331  CH2 TRP A  22     2826   1764   2856    542      1   -140
ATOM    332  H   TRP A  22      -6.918  -3.359 -14.961  1.00  0.00           H  
ATOM    333  HA  TRP A  22      -8.408  -5.754 -15.869  1.00  0.00           H  
ATOM    334  HB3 TRP A  22      -6.570  -7.214 -15.847  1.00  0.00           H  
ATOM    335  HB2 TRP A  22      -5.576  -6.163 -14.886  1.00  0.00           H  
ATOM    336  HD1 TRP A  22      -6.939  -6.124 -18.492  1.00  0.00           H  
ATOM    337  HE1 TRP A  22      -5.228  -4.930 -19.971  1.00  0.00           H  
ATOM    338  HE3 TRP A  22      -3.391  -5.078 -14.951  1.00  0.00           H  
ATOM    339  HZ2 TRP A  22      -2.636  -3.632 -19.651  1.00  0.00           H  
ATOM    340  HZ3 TRP A  22      -1.288  -3.934 -15.578  1.00  0.00           H  
ATOM    341  HH2 TRP A  22      -0.916  -3.199 -17.918  1.00  0.00           H  
ATOM    342  N   ASN A  23      -8.594  -6.572 -13.489  1.00 21.75           N  
ANISOU  342  N   ASN A  23     2735   2096   3431    228    155   -183
ATOM    343  CA  ASN A  23      -8.742  -7.101 -12.135  1.00 20.68           C  
ANISOU  343  CA  ASN A  23     2722   1783   3349    225     63   -187
ATOM    344  C   ASN A  23      -7.758  -8.267 -12.025  1.00 21.50           C  
ANISOU  344  C   ASN A  23     2886   2075   3207    331    200      0
ATOM    345  O   ASN A  23      -8.095  -9.366 -12.464  1.00 22.52           O  
ANISOU  345  O   ASN A  23     3077   2319   3160    366    300    223
ATOM    346  CB  ASN A  23     -10.195  -7.593 -11.915  1.00 23.47           C  
ANISOU  346  CB  ASN A  23     3044   1951   3923    170    177   -225
ATOM    347  CG  ASN A  23     -11.230  -6.475 -11.786  1.00 28.87           C  
ANISOU  347  CG  ASN A  23     3843   2595   4532      4    223   -221
ATOM    348  OD1 ASN A  23     -10.899  -5.314 -11.570  1.00 32.52           O  
ANISOU  348  OD1 ASN A  23     4034   3216   5103    -22     30   -684
ATOM    349  ND2 ASN A  23     -12.509  -6.812 -11.902  1.00 37.16           N  
ANISOU  349  ND2 ASN A  23     4807   3705   5605   -489   -113    -84
ATOM    350  H   ASN A  23      -8.994  -7.149 -14.215  1.00  0.00           H  
ATOM    351  HA  ASN A  23      -8.504  -6.326 -11.402  1.00  0.00           H  
ATOM    352  HB3 ASN A  23     -10.240  -8.167 -10.987  1.00  0.00           H  
ATOM    353  HB2 ASN A  23     -10.492  -8.277 -12.712  1.00  0.00           H  
ATOM    354 HD22 ASN A  23     -13.224  -6.106 -11.821  1.00  0.00           H  
ATOM    355 HD21 ASN A  23     -12.783  -7.767 -12.079  1.00  0.00           H  
ATOM    356  N   LEU A  24      -6.547  -7.994 -11.521  1.00 19.99           N  
ANISOU  356  N   LEU A  24     2973   1628   2994    359    182    -14
ATOM    357  CA  LEU A  24      -5.467  -8.978 -11.382  1.00 18.65           C  
ANISOU  357  CA  LEU A  24     2632   1598   2857    375    327   -157
ATOM    358  C   LEU A  24      -4.712  -8.808 -10.039  1.00 19.13           C  
ANISOU  358  C   LEU A  24     2849   1725   2692    357    243    -28
ATOM    359  O   LEU A  24      -3.573  -8.336 -10.045  1.00 19.56           O  
ANISOU  359  O   LEU A  24     2831   1758   2842    529    375    142
ATOM    360  CB  LEU A  24      -4.500  -8.904 -12.593  1.00 20.08           C  
ANISOU  360  CB  LEU A  24     3094   1893   2640    441    340   -364
ATOM    361  CG  LEU A  24      -5.063  -9.404 -13.942  1.00 21.64           C  
ANISOU  361  CG  LEU A  24     3194   1973   3053    267    538   -151
ATOM    362  CD1 LEU A  24      -4.068  -9.094 -15.070  1.00 25.58           C  
ANISOU  362  CD1 LEU A  24     4238   1913   3565    271    374    -71
ATOM    363  CD2 LEU A  24      -5.433 -10.901 -13.917  1.00 26.07           C  
ANISOU  363  CD2 LEU A  24     4085   2708   3110    448    413    -51
ATOM    364  H   LEU A  24      -6.329  -7.046 -11.251  1.00  0.00           H  
ATOM    365  HA  LEU A  24      -5.899  -9.975 -11.379  1.00  0.00           H  
ATOM    366  HB3 LEU A  24      -3.608  -9.493 -12.375  1.00  0.00           H  
ATOM    367  HB2 LEU A  24      -4.154  -7.874 -12.696  1.00  0.00           H  
ATOM    368  HG  LEU A  24      -5.969  -8.842 -14.161  1.00  0.00           H  
ATOM    369 HD11 LEU A  24      -4.545  -8.516 -15.858  1.00  0.00           H  
ATOM    370 HD12 LEU A  24      -3.216  -8.510 -14.719  1.00  0.00           H  
ATOM    371 HD13 LEU A  24      -3.659  -9.996 -15.521  1.00  0.00           H  
ATOM    372 HD21 LEU A  24      -5.155 -11.429 -14.829  1.00  0.00           H  
ATOM    373 HD22 LEU A  24      -4.944 -11.421 -13.094  1.00  0.00           H  
ATOM    374 HD23 LEU A  24      -6.508 -11.033 -13.799  1.00  0.00           H  
ATOM    375  N   PRO A  25      -5.319  -9.177  -8.888  1.00 19.14           N  
ANISOU  375  N   PRO A  25     2872   1569   2831    307    371     84
ATOM    376  CA  PRO A  25      -4.629  -9.088  -7.580  1.00 18.66           C  
ANISOU  376  CA  PRO A  25     2956   1433   2700    119    452     18
ATOM    377  C   PRO A  25      -3.371  -9.974  -7.423  1.00 19.75           C  
ANISOU  377  C   PRO A  25     3236   1668   2598    296    278     13
ATOM    378  O   PRO A  25      -2.456  -9.601  -6.689  1.00 20.58           O  
ANISOU  378  O   PRO A  25     3330   1847   2642    389    260    156
ATOM    379  CB  PRO A  25      -5.726  -9.445  -6.564  1.00 20.38           C  
ANISOU  379  CB  PRO A  25     3173   1413   3155     58    369    111
ATOM    380  CG  PRO A  25      -6.735 -10.276  -7.346  1.00 23.81           C  
ANISOU  380  CG  PRO A  25     3456   1870   3718    539    337    412
ATOM    381  CD  PRO A  25      -6.691  -9.663  -8.739  1.00 19.91           C  
ANISOU  381  CD  PRO A  25     3076   1536   2952    272    311    112
ATOM    382  HA  PRO A  25      -4.312  -8.056  -7.413  1.00  0.00           H  
ATOM    383  HB3 PRO A  25      -6.201  -8.527  -6.215  1.00  0.00           H  
ATOM    384  HB2 PRO A  25      -5.353  -9.969  -5.682  1.00  0.00           H  
ATOM    385  HG3 PRO A  25      -7.732 -10.264  -6.906  1.00  0.00           H  
ATOM    386  HG2 PRO A  25      -6.397 -11.312  -7.395  1.00  0.00           H  
ATOM    387  HD2 PRO A  25      -6.988 -10.389  -9.494  1.00  0.00           H  
ATOM    388  HD3 PRO A  25      -7.374  -8.815  -8.807  1.00  0.00           H  
ATOM    389  N   ALA A  26      -3.310 -11.100  -8.146  1.00 18.97           N  
ANISOU  389  N   ALA A  26     3141   1468   2599    282    293     45
ATOM    390  CA  ALA A  26      -2.138 -11.977  -8.231  1.00 18.00           C  
ANISOU  390  CA  ALA A  26     2913   1513   2413    312    181    179
ATOM    391  C   ALA A  26      -0.929 -11.303  -8.903  1.00 19.24           C  
ANISOU  391  C   ALA A  26     2980   1758   2572    374    211    210
ATOM    392  O   ALA A  26       0.203 -11.632  -8.551  1.00 19.36           O  
ANISOU  392  O   ALA A  26     2862   1678   2816    516    131    239
ATOM    393  CB  ALA A  26      -2.509 -13.261  -8.978  1.00 18.98           C  
ANISOU  393  CB  ALA A  26     3144   1689   2377    225    105    171
ATOM    394  H   ALA A  26      -4.040 -11.262  -8.827  1.00  0.00           H  
ATOM    395  HA  ALA A  26      -1.845 -12.256  -7.217  1.00  0.00           H  
ATOM    396  HB1 ALA A  26      -1.663 -13.948  -9.024  1.00  0.00           H  
ATOM    397  HB2 ALA A  26      -3.326 -13.785  -8.483  1.00  0.00           H  
ATOM    398  HB3 ALA A  26      -2.816 -13.046 -10.002  1.00  0.00           H  
ATOM    399  N   ASP A  27      -1.178 -10.369  -9.832  1.00 17.39           N  
ANISOU  399  N   ASP A  27     2792   1536   2279    508    184    224
ATOM    400  CA  ASP A  27      -0.146  -9.549 -10.470  1.00 17.15           C  
ANISOU  400  CA  ASP A  27     2738   1442   2335    417    207    167
ATOM    401  C   ASP A  27       0.486  -8.593  -9.438  1.00 18.06           C  
ANISOU  401  C   ASP A  27     2708   1677   2476    461    182    103
ATOM    402  O   ASP A  27       1.708  -8.450  -9.396  1.00 19.12           O  
ANISOU  402  O   ASP A  27     2918   1735   2610    518    254     53
ATOM    403  CB  ASP A  27      -0.714  -8.803 -11.701  1.00 18.14           C  
ANISOU  403  CB  ASP A  27     2789   1618   2483    481    196    253
ATOM    404  CG  ASP A  27       0.271  -7.900 -12.440  1.00 19.01           C  
ANISOU  404  CG  ASP A  27     2856   1759   2605    397    304    -76
ATOM    405  OD1 ASP A  27       1.470  -8.248 -12.487  1.00 19.81           O  
ANISOU  405  OD1 ASP A  27     3044   1695   2785    347    410     45
ATOM    406  OD2 ASP A  27      -0.216  -6.905 -13.017  1.00 20.97           O1-
ANISOU  406  OD2 ASP A  27     2799   2046   3120    382    104    329
ATOM    407  H   ASP A  27      -2.135 -10.121 -10.041  1.00  0.00           H  
ATOM    408  HA  ASP A  27       0.643 -10.219 -10.813  1.00  0.00           H  
ATOM    409  HB3 ASP A  27      -1.529  -8.162 -11.376  1.00  0.00           H  
ATOM    410  HB2 ASP A  27      -1.123  -9.515 -12.418  1.00  0.00           H  
ATOM    411  N   LEU A  28      -0.355  -8.019  -8.566  1.00 17.20           N  
ANISOU  411  N   LEU A  28     2612   1610   2310    446    149    -25
ATOM    412  CA  LEU A  28       0.090  -7.159  -7.471  1.00 17.56           C  
ANISOU  412  CA  LEU A  28     2526   1600   2543    467    197   -107
ATOM    413  C   LEU A  28       0.933  -7.925  -6.428  1.00 18.84           C  
ANISOU  413  C   LEU A  28     2800   1862   2494    552    109     27
ATOM    414  O   LEU A  28       1.901  -7.372  -5.907  1.00 19.30           O  
ANISOU  414  O   LEU A  28     2954   1851   2527    684    238    274
ATOM    415  CB  LEU A  28      -1.115  -6.428  -6.836  1.00 18.01           C  
ANISOU  415  CB  LEU A  28     2414   1779   2648    456     64   -109
ATOM    416  CG  LEU A  28      -0.745  -5.068  -6.199  1.00 19.79           C  
ANISOU  416  CG  LEU A  28     2488   2088   2943    378   -145    291
ATOM    417  CD1 LEU A  28      -0.344  -4.029  -7.273  1.00 22.70           C  
ANISOU  417  CD1 LEU A  28     3088   2531   3007     81    -29   -250
ATOM    418  CD2 LEU A  28      -1.863  -4.549  -5.270  1.00 22.74           C  
ANISOU  418  CD2 LEU A  28     3120   2511   3008    383   -104    272
ATOM    419  H   LEU A  28      -1.344  -8.209  -8.640  1.00  0.00           H  
ATOM    420  HA  LEU A  28       0.733  -6.410  -7.927  1.00  0.00           H  
ATOM    421  HB3 LEU A  28      -1.571  -7.080  -6.089  1.00  0.00           H  
ATOM    422  HB2 LEU A  28      -1.889  -6.255  -7.585  1.00  0.00           H  
ATOM    423  HG  LEU A  28       0.130  -5.226  -5.565  1.00  0.00           H  
ATOM    424 HD11 LEU A  28       0.653  -3.634  -7.080  1.00  0.00           H  
ATOM    425 HD12 LEU A  28      -0.334  -4.443  -8.282  1.00  0.00           H  
ATOM    426 HD13 LEU A  28      -1.023  -3.179  -7.310  1.00  0.00           H  
ATOM    427 HD21 LEU A  28      -2.183  -3.534  -5.509  1.00  0.00           H  
ATOM    428 HD22 LEU A  28      -2.753  -5.179  -5.303  1.00  0.00           H  
ATOM    429 HD23 LEU A  28      -1.522  -4.528  -4.234  1.00  0.00           H  
ATOM    430  N   ALA A  29       0.597  -9.202  -6.187  1.00 19.11           N  
ANISOU  430  N   ALA A  29     2802   1909   2548    636    117    201
ATOM    431  CA  ALA A  29       1.374 -10.109  -5.338  1.00 20.41           C  
ANISOU  431  CA  ALA A  29     2904   2134   2716    705     20    375
ATOM    432  C   ALA A  29       2.769 -10.420  -5.916  1.00 18.84           C  
ANISOU  432  C   ALA A  29     2705   2083   2370    697    111    202
ATOM    433  O   ALA A  29       3.757 -10.336  -5.184  1.00 21.10           O  
ANISOU  433  O   ALA A  29     2844   2535   2637    787    305    297
ATOM    434  CB  ALA A  29       0.576 -11.395  -5.081  1.00 20.88           C  
ANISOU  434  CB  ALA A  29     2890   2337   2707    666     -6    593
ATOM    435  H   ALA A  29      -0.240  -9.570  -6.622  1.00  0.00           H  
ATOM    436  HA  ALA A  29       1.522  -9.610  -4.378  1.00  0.00           H  
ATOM    437  HB1 ALA A  29       1.097 -12.037  -4.370  1.00  0.00           H  
ATOM    438  HB2 ALA A  29      -0.406 -11.174  -4.662  1.00  0.00           H  
ATOM    439  HB3 ALA A  29       0.428 -11.974  -5.992  1.00  0.00           H  
ATOM    440  N   TRP A  30       2.831 -10.719  -7.223  1.00 18.75           N  
ANISOU  440  N   TRP A  30     2750   1884   2490    674    214    187
ATOM    441  CA  TRP A  30       4.073 -10.850  -7.998  1.00 18.47           C  
ANISOU  441  CA  TRP A  30     2654   2016   2345    520    176     80
ATOM    442  C   TRP A  30       4.936  -9.579  -7.940  1.00 18.97           C  
ANISOU  442  C   TRP A  30     2701   2083   2423    544    105    -54
ATOM    443  O   TRP A  30       6.132  -9.655  -7.648  1.00 20.77           O  
ANISOU  443  O   TRP A  30     2694   2511   2686    646    129    234
ATOM    444  CB  TRP A  30       3.742 -11.264  -9.447  1.00 18.65           C  
ANISOU  444  CB  TRP A  30     2745   1870   2469    426    239     49
ATOM    445  CG  TRP A  30       4.803 -11.090 -10.498  1.00 19.06           C  
ANISOU  445  CG  TRP A  30     2881   1935   2425    249     93     57
ATOM    446  CD1 TRP A  30       4.896 -10.038 -11.343  1.00 20.64           C  
ANISOU  446  CD1 TRP A  30     2842   2665   2335    256    107    283
ATOM    447  CD2 TRP A  30       5.938 -11.951 -10.809  1.00 19.70           C  
ANISOU  447  CD2 TRP A  30     2668   2184   2633    341    165     56
ATOM    448  NE1 TRP A  30       5.979 -10.209 -12.181  1.00 21.16           N  
ANISOU  448  NE1 TRP A  30     2805   2656   2576    222     55     32
ATOM    449  CE2 TRP A  30       6.666 -11.370 -11.894  1.00 19.83           C  
ANISOU  449  CE2 TRP A  30     2502   2559   2471    231    196    261
ATOM    450  CE3 TRP A  30       6.414 -13.182 -10.299  1.00 21.11           C  
ANISOU  450  CE3 TRP A  30     2628   2643   2749     48    236     61
ATOM    451  CZ2 TRP A  30       7.804 -11.983 -12.448  1.00 21.89           C  
ANISOU  451  CZ2 TRP A  30     2720   2741   2857    378    -59   -200
ATOM    452  CZ3 TRP A  30       7.560 -13.801 -10.837  1.00 22.52           C  
ANISOU  452  CZ3 TRP A  30     2750   2923   2880     74     47    116
ATOM    453  CH2 TRP A  30       8.251 -13.204 -11.908  1.00 20.68           C  
ANISOU  453  CH2 TRP A  30     2669   2707   2478    204    127    192
ATOM    454  H   TRP A  30       1.965 -10.798  -7.746  1.00  0.00           H  
ATOM    455  HA  TRP A  30       4.676 -11.643  -7.553  1.00  0.00           H  
ATOM    456  HB3 TRP A  30       2.870 -10.715  -9.800  1.00  0.00           H  
ATOM    457  HB2 TRP A  30       3.443 -12.312  -9.451  1.00  0.00           H  
ATOM    458  HD1 TRP A  30       4.187  -9.222 -11.373  1.00  0.00           H  
ATOM    459  HE1 TRP A  30       6.157  -9.591 -12.962  1.00  0.00           H  
ATOM    460  HE3 TRP A  30       5.875 -13.661  -9.495  1.00  0.00           H  
ATOM    461  HZ2 TRP A  30       8.322 -11.535 -13.284  1.00  0.00           H  
ATOM    462  HZ3 TRP A  30       7.900 -14.747 -10.439  1.00  0.00           H  
ATOM    463  HH2 TRP A  30       9.112 -13.701 -12.322  1.00  0.00           H  
ATOM    464  N   PHE A  31       4.288  -8.435  -8.178  1.00 18.47           N  
ANISOU  464  N   PHE A  31     2784   1960   2274    578     28     11
ATOM    465  CA  PHE A  31       4.862  -7.101  -8.074  1.00 18.36           C  
ANISOU  465  CA  PHE A  31     2580   2052   2343    698    162      7
ATOM    466  C   PHE A  31       5.463  -6.816  -6.684  1.00 18.44           C  
ANISOU  466  C   PHE A  31     2562   1941   2500    716    250    171
ATOM    467  O   PHE A  31       6.621  -6.410  -6.600  1.00 19.64           O  
ANISOU  467  O   PHE A  31     2521   2130   2809    932    376    242
ATOM    468  CB  PHE A  31       3.812  -6.077  -8.548  1.00 17.53           C  
ANISOU  468  CB  PHE A  31     2402   2014   2242    597    -90    155
ATOM    469  CG  PHE A  31       4.117  -4.607  -8.350  1.00 16.59           C  
ANISOU  469  CG  PHE A  31     2283   1676   2342    719     22     42
ATOM    470  CD1 PHE A  31       4.971  -3.942  -9.250  1.00 18.21           C  
ANISOU  470  CD1 PHE A  31     2649   1670   2598    655    217    207
ATOM    471  CD2 PHE A  31       3.652  -3.926  -7.204  1.00 19.42           C  
ANISOU  471  CD2 PHE A  31     2777   2308   2291    622    103   -178
ATOM    472  CE1 PHE A  31       5.274  -2.605  -9.051  1.00 19.64           C  
ANISOU  472  CE1 PHE A  31     2789   1988   2685    720     39     49
ATOM    473  CE2 PHE A  31       3.983  -2.592  -7.014  1.00 17.88           C  
ANISOU  473  CE2 PHE A  31     2411   2011   2371    776     72    -37
ATOM    474  CZ  PHE A  31       4.780  -1.932  -7.941  1.00 18.10           C  
ANISOU  474  CZ  PHE A  31     2492   1733   2652   1049     97    244
ATOM    475  H   PHE A  31       3.314  -8.483  -8.472  1.00  0.00           H  
ATOM    476  HA  PHE A  31       5.692  -7.057  -8.779  1.00  0.00           H  
ATOM    477  HB3 PHE A  31       2.868  -6.279  -8.056  1.00  0.00           H  
ATOM    478  HB2 PHE A  31       3.625  -6.236  -9.611  1.00  0.00           H  
ATOM    479  HD1 PHE A  31       5.376  -4.464 -10.102  1.00  0.00           H  
ATOM    480  HD2 PHE A  31       3.033  -4.435  -6.479  1.00  0.00           H  
ATOM    481  HE1 PHE A  31       5.901  -2.097  -9.765  1.00  0.00           H  
ATOM    482  HE2 PHE A  31       3.621  -2.068  -6.142  1.00  0.00           H  
ATOM    483  HZ  PHE A  31       5.029  -0.893  -7.791  1.00  0.00           H  
ATOM    484  N   LYS A  32       4.709  -7.112  -5.613  1.00 18.52           N  
ANISOU  484  N   LYS A  32     2718   1847   2472   1008    184     98
ATOM    485  CA  LYS A  32       5.157  -6.992  -4.225  1.00 19.54           C  
ANISOU  485  CA  LYS A  32     2548   2157   2719    795    271     48
ATOM    486  C   LYS A  32       6.392  -7.856  -3.922  1.00 20.66           C  
ANISOU  486  C   LYS A  32     2698   2490   2660    855    207     93
ATOM    487  O   LYS A  32       7.413  -7.318  -3.498  1.00 21.35           O  
ANISOU  487  O   LYS A  32     2568   2655   2888    924    475    209
ATOM    488  CB  LYS A  32       3.988  -7.276  -3.254  1.00 21.19           C  
ANISOU  488  CB  LYS A  32     2937   2205   2907    872    178     26
ATOM    489  CG  LYS A  32       4.371  -7.162  -1.764  1.00 22.08           C  
ANISOU  489  CG  LYS A  32     3091   2321   2976    996    311    217
ATOM    490  CD  LYS A  32       3.171  -7.301  -0.817  1.00 23.21           C  
ANISOU  490  CD  LYS A  32     3336   2132   3350    832    248    238
ATOM    491  CE  LYS A  32       3.537  -6.958   0.636  1.00 27.83           C  
ANISOU  491  CE  LYS A  32     4068   2510   3994    665    579     79
ATOM    492  NZ  LYS A  32       2.334  -6.748   1.454  1.00 30.33           N1+
ANISOU  492  NZ  LYS A  32     4488   2761   4275   1064    234    444
ATOM    493  H   LYS A  32       3.747  -7.414  -5.758  1.00  0.00           H  
ATOM    494  HA  LYS A  32       5.455  -5.952  -4.087  1.00  0.00           H  
ATOM    495  HB3 LYS A  32       3.578  -8.269  -3.444  1.00  0.00           H  
ATOM    496  HB2 LYS A  32       3.183  -6.572  -3.468  1.00  0.00           H  
ATOM    497  HG3 LYS A  32       4.856  -6.198  -1.600  1.00  0.00           H  
ATOM    498  HG2 LYS A  32       5.109  -7.920  -1.498  1.00  0.00           H  
ATOM    499  HD3 LYS A  32       2.798  -8.325  -0.858  1.00  0.00           H  
ATOM    500  HD2 LYS A  32       2.348  -6.675  -1.160  1.00  0.00           H  
ATOM    501  HE3 LYS A  32       4.121  -6.038   0.677  1.00  0.00           H  
ATOM    502  HE2 LYS A  32       4.148  -7.747   1.074  1.00  0.00           H  
ATOM    503  HZ1 LYS A  32       1.849  -5.938   1.090  1.00  0.00           H  
ATOM    504  HZ2 LYS A  32       1.736  -7.559   1.411  1.00  0.00           H  
ATOM    505  HZ3 LYS A  32       2.599  -6.570   2.411  1.00  0.00           H  
ATOM    506  N   ARG A  33       6.289  -9.167  -4.184  1.00 21.12           N  
ANISOU  506  N   ARG A  33     2704   2541   2777    753    -18    101
ATOM    507  CA  ARG A  33       7.351 -10.164  -4.010  1.00 22.09           C  
ANISOU  507  CA  ARG A  33     2703   2802   2888    519     45    127
ATOM    508  C   ARG A  33       8.706  -9.755  -4.623  1.00 21.51           C  
ANISOU  508  C   ARG A  33     2498   2688   2985    492    341    117
ATOM    509  O   ARG A  33       9.735  -9.945  -3.977  1.00 23.43           O  
ANISOU  509  O   ARG A  33     2601   3104   3196    804    224    431
ATOM    510  CB  ARG A  33       6.844 -11.524  -4.549  1.00  0.00           C  
ATOM    511  CG  ARG A  33       7.864 -12.680  -4.493  1.00  0.00           C  
ATOM    512  CD  ARG A  33       7.305 -13.999  -5.042  1.00  0.00           C  
ATOM    513  NE  ARG A  33       8.242 -15.110  -4.816  1.00  0.00           N  
ATOM    514  CZ  ARG A  33       8.159 -16.336  -5.360  1.00  0.00           C  
ATOM    515  NH1 ARG A  33       7.161 -16.666  -6.193  1.00  0.00           N  
ATOM    516  NH2 ARG A  33       9.094 -17.248  -5.065  1.00  0.00           N1+
ATOM    517  H   ARG A  33       5.434  -9.505  -4.606  1.00  0.00           H  
ATOM    518  HA  ARG A  33       7.502 -10.268  -2.934  1.00  0.00           H  
ATOM    519  HB2 ARG A  33       5.957 -11.810  -3.982  1.00  0.00           H  
ATOM    520  HB3 ARG A  33       6.513 -11.406  -5.582  1.00  0.00           H  
ATOM    521  HG2 ARG A  33       8.701 -12.407  -5.136  1.00  0.00           H  
ATOM    522  HG3 ARG A  33       8.278 -12.815  -3.493  1.00  0.00           H  
ATOM    523  HD2 ARG A  33       6.293 -14.210  -4.695  1.00  0.00           H  
ATOM    524  HD3 ARG A  33       7.251 -13.900  -6.127  1.00  0.00           H  
ATOM    525  HE  ARG A  33       8.998 -14.921  -4.173  1.00  0.00           H  
ATOM    526 HH12 ARG A  33       7.111 -17.586  -6.607  1.00  0.00           H  
ATOM    527 HH11 ARG A  33       6.450 -15.987  -6.424  1.00  0.00           H  
ATOM    528 HH22 ARG A  33       9.049 -18.173  -5.467  1.00  0.00           H  
ATOM    529 HH21 ARG A  33       9.856 -17.018  -4.444  1.00  0.00           H  
ATOM    530  N   ASN A  34       8.671  -9.201  -5.846  1.00 21.34           N  
ANISOU  530  N   ASN A  34     2763   2494   2847    569    115    150
ATOM    531  CA  ASN A  34       9.856  -8.839  -6.630  1.00 21.19           C  
ANISOU  531  CA  ASN A  34     2714   2521   2815    376    293    100
ATOM    532  C   ASN A  34      10.325  -7.389  -6.413  1.00 22.37           C  
ANISOU  532  C   ASN A  34     2716   2817   2966    510    440     46
ATOM    533  O   ASN A  34      11.356  -7.038  -6.988  1.00 24.02           O  
ANISOU  533  O   ASN A  34     3003   2932   3190    326    418    262
ATOM    534  CB  ASN A  34       9.564  -9.126  -8.120  1.00 21.97           C  
ANISOU  534  CB  ASN A  34     2924   2790   2632    455    236     36
ATOM    535  CG  ASN A  34       9.504 -10.626  -8.418  1.00 21.05           C  
ANISOU  535  CG  ASN A  34     2606   2654   2735     16    284    -25
ATOM    536  OD1 ASN A  34      10.524 -11.309  -8.392  1.00 25.36           O  
ANISOU  536  OD1 ASN A  34     2909   3215   3510   -169     38    -82
ATOM    537  ND2 ASN A  34       8.312 -11.147  -8.701  1.00 25.09           N  
ANISOU  537  ND2 ASN A  34     2888   3586   3060     88    631    320
ATOM    538  H   ASN A  34       7.778  -9.071  -6.303  1.00  0.00           H  
ATOM    539  HA  ASN A  34      10.669  -9.497  -6.314  1.00  0.00           H  
ATOM    540  HB3 ASN A  34      10.357  -8.722  -8.751  1.00  0.00           H  
ATOM    541  HB2 ASN A  34       8.643  -8.632  -8.433  1.00  0.00           H  
ATOM    542 HD22 ASN A  34       8.226 -12.126  -8.932  1.00  0.00           H  
ATOM    543 HD21 ASN A  34       7.482 -10.567  -8.688  1.00  0.00           H  
ATOM    544  N   THR A  35       9.620  -6.591  -5.593  1.00 20.37           N  
ANISOU  544  N   THR A  35     2524   2398   2818    703    460     97
ATOM    545  CA  THR A  35      10.024  -5.222  -5.258  1.00 20.58           C  
ANISOU  545  CA  THR A  35     2471   2635   2711    738    402     75
ATOM    546  C   THR A  35      10.306  -5.007  -3.757  1.00 21.00           C  
ANISOU  546  C   THR A  35     2668   2445   2866    683    442    266
ATOM    547  O   THR A  35      10.948  -4.009  -3.432  1.00 23.03           O  
ANISOU  547  O   THR A  35     2934   3073   2741    987    416    117
ATOM    548  CB  THR A  35       8.959  -4.173  -5.696  1.00 19.70           C  
ANISOU  548  CB  THR A  35     2403   2148   2931    555    283    -14
ATOM    549  OG1 THR A  35       7.686  -4.414  -5.116  1.00 20.43           O  
ANISOU  549  OG1 THR A  35     2656   2235   2870    698    343     74
ATOM    550  CG2 THR A  35       8.775  -4.086  -7.216  1.00 20.49           C  
ANISOU  550  CG2 THR A  35     2576   2355   2854   1019    318     32
ATOM    551  H   THR A  35       8.766  -6.926  -5.164  1.00  0.00           H  
ATOM    552  HA  THR A  35      10.961  -4.980  -5.751  1.00  0.00           H  
ATOM    553  HB  THR A  35       9.277  -3.185  -5.358  1.00  0.00           H  
ATOM    554  HG1 THR A  35       7.274  -5.132  -5.635  1.00  0.00           H  
ATOM    555 HG21 THR A  35       7.972  -3.397  -7.481  1.00  0.00           H  
ATOM    556 HG22 THR A  35       9.684  -3.723  -7.691  1.00  0.00           H  
ATOM    557 HG23 THR A  35       8.544  -5.055  -7.656  1.00  0.00           H  
ATOM    558  N   LEU A  36       9.837  -5.882  -2.854  1.00 21.86           N  
ANISOU  558  N   LEU A  36     2727   2559   3018    936    332     88
ATOM    559  CA  LEU A  36       9.981  -5.718  -1.401  1.00 22.91           C  
ANISOU  559  CA  LEU A  36     2857   2642   3206    974    457    187
ATOM    560  C   LEU A  36      11.457  -5.665  -0.965  1.00 24.07           C  
ANISOU  560  C   LEU A  36     2937   2854   3355    966    291    225
ATOM    561  O   LEU A  36      12.239  -6.527  -1.368  1.00 24.67           O  
ANISOU  561  O   LEU A  36     2707   3231   3433    870    488     60
ATOM    562  CB  LEU A  36       9.213  -6.838  -0.660  1.00 24.21           C  
ANISOU  562  CB  LEU A  36     2989   2719   3489   1160    322    103
ATOM    563  CG  LEU A  36       9.000  -6.595   0.851  1.00 28.19           C  
ANISOU  563  CG  LEU A  36     3715   3190   3806    586     92    204
ATOM    564  CD1 LEU A  36       8.099  -5.367   1.106  1.00 28.73           C  
ANISOU  564  CD1 LEU A  36     3468   2866   4582    501   -102    522
ATOM    565  CD2 LEU A  36       8.471  -7.866   1.549  1.00 31.36           C  
ANISOU  565  CD2 LEU A  36     3954   3818   4143   1029   -113    101
ATOM    566  H   LEU A  36       9.303  -6.684  -3.160  1.00  0.00           H  
ATOM    567  HA  LEU A  36       9.515  -4.762  -1.159  1.00  0.00           H  
ATOM    568  HB3 LEU A  36       9.731  -7.785  -0.819  1.00  0.00           H  
ATOM    569  HB2 LEU A  36       8.225  -6.962  -1.096  1.00  0.00           H  
ATOM    570  HG  LEU A  36       9.969  -6.385   1.303  1.00  0.00           H  
ATOM    571 HD11 LEU A  36       7.351  -5.538   1.881  1.00  0.00           H  
ATOM    572 HD12 LEU A  36       8.700  -4.518   1.429  1.00  0.00           H  
ATOM    573 HD13 LEU A  36       7.562  -5.056   0.209  1.00  0.00           H  
ATOM    574 HD21 LEU A  36       7.488  -7.727   1.998  1.00  0.00           H  
ATOM    575 HD22 LEU A  36       8.383  -8.706   0.859  1.00  0.00           H  
ATOM    576 HD23 LEU A  36       9.148  -8.177   2.345  1.00  0.00           H  
ATOM    577  N   ASN A  37      11.791  -4.642  -0.158  1.00 23.56           N  
ANISOU  577  N   ASN A  37     2644   3054   3252   1066    535    229
ATOM    578  CA  ASN A  37      13.135  -4.329   0.354  1.00 25.75           C  
ANISOU  578  CA  ASN A  37     2888   3438   3458    623    422    297
ATOM    579  C   ASN A  37      14.118  -3.889  -0.755  1.00 25.09           C  
ANISOU  579  C   ASN A  37     2723   3410   3400    608    492    187
ATOM    580  O   ASN A  37      15.322  -4.113  -0.627  1.00 28.95           O  
ANISOU  580  O   ASN A  37     3168   3876   3954    511    528    159
ATOM    581  CB  ASN A  37      13.693  -5.463   1.259  1.00 26.92           C  
ANISOU  581  CB  ASN A  37     3151   3535   3542    469    351    345
ATOM    582  CG  ASN A  37      12.761  -5.828   2.423  1.00 28.60           C  
ANISOU  582  CG  ASN A  37     3514   3723   3629    779     79    140
ATOM    583  OD1 ASN A  37      12.280  -4.954   3.141  1.00 29.85           O  
ANISOU  583  OD1 ASN A  37     3906   3538   3894   1269    332    268
ATOM    584  ND2 ASN A  37      12.508  -7.124   2.620  1.00 33.31           N  
ANISOU  584  ND2 ASN A  37     4122   4299   4233    117    106    587
ATOM    585  H   ASN A  37      11.070  -3.999   0.139  1.00  0.00           H  
ATOM    586  HA  ASN A  37      13.032  -3.441   0.977  1.00  0.00           H  
ATOM    587  HB3 ASN A  37      14.641  -5.152   1.699  1.00  0.00           H  
ATOM    588  HB2 ASN A  37      13.912  -6.353   0.667  1.00  0.00           H  
ATOM    589 HD22 ASN A  37      11.907  -7.410   3.378  1.00  0.00           H  
ATOM    590 HD21 ASN A  37      12.915  -7.823   2.015  1.00  0.00           H  
ATOM    591  N   LYS A  38      13.584  -3.246  -1.809  1.00 23.86           N  
ANISOU  591  N   LYS A  38     2670   3118   3274    799    470    201
ATOM    592  CA  LYS A  38      14.331  -2.639  -2.915  1.00 23.68           C  
ANISOU  592  CA  LYS A  38     2962   3046   2989    429    416    278
ATOM    593  C   LYS A  38      13.730  -1.237  -3.161  1.00 23.62           C  
ANISOU  593  C   LYS A  38     2828   2996   3150    475    433    374
ATOM    594  O   LYS A  38      12.510  -1.093  -3.063  1.00 25.04           O  
ANISOU  594  O   LYS A  38     2846   3130   3536    492    362    536
ATOM    595  CB  LYS A  38      14.169  -3.489  -4.199  1.00 23.02           C  
ANISOU  595  CB  LYS A  38     2687   3092   2967    527    454    170
ATOM    596  CG  LYS A  38      14.486  -4.986  -4.043  1.00 25.42           C  
ANISOU  596  CG  LYS A  38     3171   3476   3011    260    253     80
ATOM    597  CD  LYS A  38      14.283  -5.769  -5.347  1.00 24.80           C  
ANISOU  597  CD  LYS A  38     2940   3446   3037    284    410     93
ATOM    598  CE  LYS A  38      14.311  -7.287  -5.131  1.00 26.76           C  
ANISOU  598  CE  LYS A  38     2905   3796   3465    253    105    181
ATOM    599  NZ  LYS A  38      14.086  -8.011  -6.392  1.00 29.42           N1+
ANISOU  599  NZ  LYS A  38     3480   4245   3452    103    185    106
ATOM    600  H   LYS A  38      12.583  -3.121  -1.852  1.00  0.00           H  
ATOM    601  HA  LYS A  38      15.385  -2.575  -2.648  1.00  0.00           H  
ATOM    602  HB3 LYS A  38      14.808  -3.070  -4.977  1.00  0.00           H  
ATOM    603  HB2 LYS A  38      13.151  -3.395  -4.576  1.00  0.00           H  
ATOM    604  HG3 LYS A  38      13.839  -5.419  -3.281  1.00  0.00           H  
ATOM    605  HG2 LYS A  38      15.509  -5.114  -3.688  1.00  0.00           H  
ATOM    606  HD3 LYS A  38      15.056  -5.485  -6.064  1.00  0.00           H  
ATOM    607  HD2 LYS A  38      13.331  -5.488  -5.797  1.00  0.00           H  
ATOM    608  HE3 LYS A  38      13.533  -7.579  -4.424  1.00  0.00           H  
ATOM    609  HE2 LYS A  38      15.268  -7.597  -4.710  1.00  0.00           H  
ATOM    610  HZ1 LYS A  38      14.063  -9.005  -6.219  1.00  0.00           H  
ATOM    611  HZ2 LYS A  38      13.209  -7.715  -6.802  1.00  0.00           H  
ATOM    612  HZ3 LYS A  38      14.850  -7.803  -7.030  1.00  0.00           H  
ATOM    613  N   PRO A  39      14.565  -0.223  -3.485  1.00 23.45           N  
ANISOU  613  N   PRO A  39     2801   3002   3106    495    476    491
ATOM    614  CA  PRO A  39      14.062   1.126  -3.798  1.00 22.15           C  
ANISOU  614  CA  PRO A  39     2563   2970   2881    694    489    514
ATOM    615  C   PRO A  39      13.305   1.167  -5.141  1.00 23.05           C  
ANISOU  615  C   PRO A  39     2863   2968   2927    624    436    265
ATOM    616  O   PRO A  39      13.872   0.805  -6.173  1.00 23.47           O  
ANISOU  616  O   PRO A  39     2651   3021   3243    682    289    265
ATOM    617  CB  PRO A  39      15.333   1.987  -3.798  1.00 23.96           C  
ANISOU  617  CB  PRO A  39     2944   3052   3104    289    371    553
ATOM    618  CG  PRO A  39      16.447   1.037  -4.203  1.00 26.70           C  
ANISOU  618  CG  PRO A  39     3069   3599   3475    144    213    526
ATOM    619  CD  PRO A  39      16.023  -0.292  -3.588  1.00 24.74           C  
ANISOU  619  CD  PRO A  39     2765   3167   3467    423    427    506
ATOM    620  HA  PRO A  39      13.400   1.470  -3.001  1.00  0.00           H  
ATOM    621  HB3 PRO A  39      15.527   2.350  -2.789  1.00  0.00           H  
ATOM    622  HB2 PRO A  39      15.265   2.860  -4.445  1.00  0.00           H  
ATOM    623  HG3 PRO A  39      17.428   1.370  -3.867  1.00  0.00           H  
ATOM    624  HG2 PRO A  39      16.473   0.949  -5.290  1.00  0.00           H  
ATOM    625  HD2 PRO A  39      16.369  -1.129  -4.196  1.00  0.00           H  
ATOM    626  HD3 PRO A  39      16.438  -0.397  -2.585  1.00  0.00           H  
ATOM    627  N   VAL A  40      12.045   1.618  -5.086  1.00 19.84           N  
ANISOU  627  N   VAL A  40     2459   2351   2728    914    460    350
ATOM    628  CA  VAL A  40      11.135   1.692  -6.223  1.00 20.73           C  
ANISOU  628  CA  VAL A  40     2754   2455   2665    762    380    164
ATOM    629  C   VAL A  40      11.076   3.136  -6.762  1.00 21.57           C  
ANISOU  629  C   VAL A  40     3082   2435   2677    759    218    171
ATOM    630  O   VAL A  40      10.660   4.058  -6.052  1.00 22.46           O  
ANISOU  630  O   VAL A  40     3179   2523   2831   1045    102     60
ATOM    631  CB  VAL A  40       9.704   1.186  -5.855  1.00 19.98           C  
ANISOU  631  CB  VAL A  40     2805   2363   2421    593    347     79
ATOM    632  CG1 VAL A  40       9.689  -0.336  -5.625  1.00 20.28           C  
ANISOU  632  CG1 VAL A  40     2794   2357   2552    660    218    360
ATOM    633  CG2 VAL A  40       9.015   1.905  -4.673  1.00 20.46           C  
ANISOU  633  CG2 VAL A  40     2859   2289   2624    311    358   -190
ATOM    634  H   VAL A  40      11.731   2.103  -4.252  1.00  0.00           H  
ATOM    635  HA  VAL A  40      11.506   1.046  -7.019  1.00  0.00           H  
ATOM    636  HB  VAL A  40       9.068   1.360  -6.726  1.00  0.00           H  
ATOM    637 HG11 VAL A  40       8.683  -0.695  -5.409  1.00  0.00           H  
ATOM    638 HG12 VAL A  40      10.034  -0.869  -6.510  1.00  0.00           H  
ATOM    639 HG13 VAL A  40      10.333  -0.621  -4.791  1.00  0.00           H  
ATOM    640 HG21 VAL A  40       8.096   1.400  -4.378  1.00  0.00           H  
ATOM    641 HG22 VAL A  40       9.657   1.952  -3.794  1.00  0.00           H  
ATOM    642 HG23 VAL A  40       8.730   2.922  -4.934  1.00  0.00           H  
ATOM    643  N   ILE A  41      11.506   3.297  -8.016  1.00 20.14           N  
ANISOU  643  N   ILE A  41     2825   2129   2699    707    368    328
ATOM    644  CA  ILE A  41      11.427   4.548  -8.771  1.00 21.06           C  
ANISOU  644  CA  ILE A  41     2936   2351   2712    535    276    372
ATOM    645  C   ILE A  41      10.113   4.558  -9.572  1.00 19.92           C  
ANISOU  645  C   ILE A  41     2812   2164   2591    608    144    251
ATOM    646  O   ILE A  41       9.787   3.555 -10.208  1.00 19.97           O  
ANISOU  646  O   ILE A  41     2886   2160   2542    854    146    240
ATOM    647  CB  ILE A  41      12.628   4.717  -9.755  1.00 20.78           C  
ANISOU  647  CB  ILE A  41     2807   2305   2781    445    309    333
ATOM    648  CG1 ILE A  41      13.959   4.848  -8.975  1.00 22.21           C  
ANISOU  648  CG1 ILE A  41     2821   2537   3077    178    380    378
ATOM    649  CG2 ILE A  41      12.469   5.905 -10.738  1.00 21.47           C  
ANISOU  649  CG2 ILE A  41     2693   2594   2867    474    136    483
ATOM    650  CD1 ILE A  41      15.214   4.805  -9.861  1.00 22.87           C  
ANISOU  650  CD1 ILE A  41     3185   2535   2968    125    465    402
ATOM    651  H   ILE A  41      11.851   2.496  -8.531  1.00  0.00           H  
ATOM    652  HA  ILE A  41      11.439   5.390  -8.081  1.00  0.00           H  
ATOM    653  HB  ILE A  41      12.693   3.808 -10.354  1.00  0.00           H  
ATOM    654 HG13 ILE A  41      14.043   4.051  -8.236  1.00  0.00           H  
ATOM    655 HG12 ILE A  41      13.957   5.779  -8.406  1.00  0.00           H  
ATOM    656 HG21 ILE A  41      13.342   6.019 -11.378  1.00  0.00           H  
ATOM    657 HG22 ILE A  41      11.626   5.779 -11.418  1.00  0.00           H  
ATOM    658 HG23 ILE A  41      12.329   6.845 -10.202  1.00  0.00           H  
ATOM    659 HD11 ILE A  41      16.100   4.585  -9.269  1.00  0.00           H  
ATOM    660 HD12 ILE A  41      15.132   4.041 -10.634  1.00  0.00           H  
ATOM    661 HD13 ILE A  41      15.393   5.762 -10.349  1.00  0.00           H  
ATOM    662  N   MET A  42       9.395   5.688  -9.535  1.00 19.21           N  
ANISOU  662  N   MET A  42     2708   2118   2471    817    221    215
ATOM    663  CA  MET A  42       8.123   5.871 -10.231  1.00 19.51           C  
ANISOU  663  CA  MET A  42     2708   2096   2609    725     16    214
ATOM    664  C   MET A  42       7.942   7.325 -10.693  1.00 19.73           C  
ANISOU  664  C   MET A  42     3007   2125   2363   1019    165    195
ATOM    665  O   MET A  42       8.550   8.231 -10.123  1.00 21.07           O  
ANISOU  665  O   MET A  42     3163   2476   2365   1017    114    205
ATOM    666  CB  MET A  42       6.975   5.418  -9.305  1.00 19.86           C  
ANISOU  666  CB  MET A  42     2943   1882   2721    611    156    111
ATOM    667  CG  MET A  42       6.627   6.348  -8.133  1.00 20.45           C  
ANISOU  667  CG  MET A  42     3398   1747   2622    495     40     87
ATOM    668  SD  MET A  42       5.417   5.616  -7.000  1.00 21.99           S  
ANISOU  668  SD  MET A  42     3175   2190   2988    893     20    204
ATOM    669  CE  MET A  42       6.515   4.625  -5.952  1.00 22.38           C  
ANISOU  669  CE  MET A  42     2962   2468   3070    843    170    205
ATOM    670  H   MET A  42       9.710   6.474  -8.970  1.00  0.00           H  
ATOM    671  HA  MET A  42       8.133   5.241 -11.120  1.00  0.00           H  
ATOM    672  HB3 MET A  42       7.212   4.440  -8.901  1.00  0.00           H  
ATOM    673  HB2 MET A  42       6.082   5.281  -9.912  1.00  0.00           H  
ATOM    674  HG3 MET A  42       6.209   7.284  -8.502  1.00  0.00           H  
ATOM    675  HG2 MET A  42       7.527   6.608  -7.575  1.00  0.00           H  
ATOM    676  HE1 MET A  42       5.923   4.020  -5.265  1.00  0.00           H  
ATOM    677  HE2 MET A  42       7.135   3.957  -6.549  1.00  0.00           H  
ATOM    678  HE3 MET A  42       7.171   5.267  -5.365  1.00  0.00           H  
ATOM    679  N   GLY A  43       7.066   7.530 -11.685  1.00 20.55           N  
ANISOU  679  N   GLY A  43     2744   2353   2710   1090    -34     99
ATOM    680  CA  GLY A  43       6.612   8.850 -12.119  1.00 21.13           C  
ANISOU  680  CA  GLY A  43     2829   2494   2705    903   -169    140
ATOM    681  C   GLY A  43       5.432   9.306 -11.251  1.00 21.70           C  
ANISOU  681  C   GLY A  43     3120   2484   2639    984    -58    -44
ATOM    682  O   GLY A  43       4.862   8.518 -10.492  1.00 22.10           O  
ANISOU  682  O   GLY A  43     2974   2726   2695   1126   -154    150
ATOM    683  H   GLY A  43       6.615   6.731 -12.111  1.00  0.00           H  
ATOM    684  HA3 GLY A  43       6.306   8.791 -13.160  1.00  0.00           H  
ATOM    685  HA2 GLY A  43       7.411   9.589 -12.072  1.00  0.00           H  
ATOM    686  N   ARG A  44       5.061  10.594 -11.370  1.00 22.32           N  
ANISOU  686  N   ARG A  44     3000   2784   2693   1054    -82    -22
ATOM    687  CA  ARG A  44       3.999  11.212 -10.570  1.00 24.25           C  
ANISOU  687  CA  ARG A  44     3110   3143   2959    918   -263     54
ATOM    688  C   ARG A  44       2.600  10.612 -10.816  1.00 23.14           C  
ANISOU  688  C   ARG A  44     2890   3076   2824   1018   -222     59
ATOM    689  O   ARG A  44       1.833  10.515  -9.861  1.00 23.50           O  
ANISOU  689  O   ARG A  44     2739   3098   3090   1042    -84    -95
ATOM    690  CB  ARG A  44       4.022  12.748 -10.731  1.00 24.79           C  
ANISOU  690  CB  ARG A  44     3163   3370   2886    788   -341      2
ATOM    691  CG  ARG A  44       2.949  13.473  -9.887  1.00 29.10           C  
ANISOU  691  CG  ARG A  44     3948   3722   3384    563   -368    -13
ATOM    692  CD  ARG A  44       3.009  15.005  -9.944  1.00 28.43           C  
ANISOU  692  CD  ARG A  44     3439   3753   3607    654   -367    -12
ATOM    693  NE  ARG A  44       2.832  15.508 -11.311  1.00 29.71           N  
ANISOU  693  NE  ARG A  44     3267   3968   4053   1060   -332    177
ATOM    694  CZ  ARG A  44       1.731  15.443 -12.078  1.00 31.59           C  
ANISOU  694  CZ  ARG A  44     3915   3985   4102    300   -246     30
ATOM    695  NH1 ARG A  44       0.567  14.968 -11.611  1.00 30.93           N  
ANISOU  695  NH1 ARG A  44     3623   3890   4237    369   -393    272
ATOM    696  NH2 ARG A  44       1.808  15.862 -13.347  1.00 31.08           N1+
ANISOU  696  NH2 ARG A  44     4130   3801   3876    799   -507    119
ATOM    697  H   ARG A  44       5.556  11.201 -12.009  1.00  0.00           H  
ATOM    698  HA  ARG A  44       4.252  11.010  -9.528  1.00  0.00           H  
ATOM    699  HB3 ARG A  44       3.887  13.007 -11.781  1.00  0.00           H  
ATOM    700  HB2 ARG A  44       5.007  13.119 -10.451  1.00  0.00           H  
ATOM    701  HG3 ARG A  44       3.032  13.165  -8.844  1.00  0.00           H  
ATOM    702  HG2 ARG A  44       1.958  13.161 -10.207  1.00  0.00           H  
ATOM    703  HD3 ARG A  44       3.979  15.343  -9.579  1.00  0.00           H  
ATOM    704  HD2 ARG A  44       2.258  15.446  -9.288  1.00  0.00           H  
ATOM    705  HE  ARG A  44       3.672  15.935 -11.707  1.00  0.00           H  
ATOM    706 HH12 ARG A  44      -0.244  14.911 -12.209  1.00  0.00           H  
ATOM    707 HH11 ARG A  44       0.481  14.651 -10.649  1.00  0.00           H  
ATOM    708 HH22 ARG A  44       1.012  15.794 -13.962  1.00  0.00           H  
ATOM    709 HH21 ARG A  44       2.698  16.194 -13.722  1.00  0.00           H  
ATOM    710  N   HIS A  45       2.328  10.210 -12.063  1.00 23.25           N  
ANISOU  710  N   HIS A  45     3011   3015   2807   1114    -20    -20
ATOM    711  CA  HIS A  45       1.034   9.656 -12.456  1.00 23.55           C  
ANISOU  711  CA  HIS A  45     2880   3151   2915   1030     66    -60
ATOM    712  C   HIS A  45       0.864   8.234 -11.903  1.00 23.06           C  
ANISOU  712  C   HIS A  45     3017   2923   2819    910     64    -43
ATOM    713  O   HIS A  45      -0.221   7.907 -11.436  1.00 24.40           O  
ANISOU  713  O   HIS A  45     3258   2982   3028    913     35     36
ATOM    714  CB  HIS A  45       0.858   9.699 -13.987  1.00 22.53           C  
ANISOU  714  CB  HIS A  45     2407   3023   3131   1212      0   -143
ATOM    715  CG  HIS A  45       1.204  11.011 -14.663  1.00 27.31           C  
ANISOU  715  CG  HIS A  45     3164   3644   3569    743   -353   -110
ATOM    716  ND1 HIS A  45       1.280  11.141 -16.040  1.00 33.62           N  
ANISOU  716  ND1 HIS A  45     3801   4356   4616    484   -567     29
ATOM    717  CD2 HIS A  45       1.499  12.266 -14.169  1.00 28.57           C  
ANISOU  717  CD2 HIS A  45     3494   3928   3434    750   -567   -455
ATOM    718  CE1 HIS A  45       1.604  12.407 -16.314  1.00 28.87           C  
ANISOU  718  CE1 HIS A  45     3097   3279   4590   1382   -425      1
ATOM    719  NE2 HIS A  45       1.796  13.135 -15.219  1.00 33.64           N  
ANISOU  719  NE2 HIS A  45     4103   4094   4582    749   -673    -44
ATOM    720  H   HIS A  45       3.034  10.283 -12.778  1.00  0.00           H  
ATOM    721  HA  HIS A  45       0.255  10.284 -12.016  1.00  0.00           H  
ATOM    722  HB3 HIS A  45      -0.180   9.464 -14.229  1.00  0.00           H  
ATOM    723  HB2 HIS A  45       1.451   8.910 -14.445  1.00  0.00           H  
ATOM    724  HD1 HIS A  45       1.096  10.418 -16.735  1.00  0.00           H  
ATOM    725  HD2 HIS A  45       1.530  12.607 -13.143  1.00  0.00           H  
ATOM    726  HE1 HIS A  45       1.730  12.791 -17.317  1.00  0.00           H  
ATOM    727  N   THR A  46       1.944   7.438 -11.890  1.00 21.58           N  
ANISOU  727  N   THR A  46     2784   2730   2686   1025   -108     94
ATOM    728  CA  THR A  46       1.997   6.153 -11.198  1.00 20.45           C  
ANISOU  728  CA  THR A  46     2771   2437   2561    989    -37   -113
ATOM    729  C   THR A  46       1.853   6.330  -9.680  1.00 21.53           C  
ANISOU  729  C   THR A  46     3057   2519   2604    942     67   -130
ATOM    730  O   THR A  46       0.995   5.670  -9.108  1.00 22.42           O  
ANISOU  730  O   THR A  46     3052   2670   2796    732    178      0
ATOM    731  CB  THR A  46       3.291   5.374 -11.536  1.00 20.65           C  
ANISOU  731  CB  THR A  46     2906   2376   2563   1029    -68   -112
ATOM    732  OG1 THR A  46       3.134   4.978 -12.880  1.00 21.53           O  
ANISOU  732  OG1 THR A  46     3071   2421   2686    990    271   -268
ATOM    733  CG2 THR A  46       3.645   4.125 -10.709  1.00 20.76           C  
ANISOU  733  CG2 THR A  46     2941   2322   2622   1064   -139    206
ATOM    734  H   THR A  46       2.810   7.719 -12.326  1.00  0.00           H  
ATOM    735  HA  THR A  46       1.147   5.569 -11.549  1.00  0.00           H  
ATOM    736  HB  THR A  46       4.143   6.054 -11.483  1.00  0.00           H  
ATOM    737  HG1 THR A  46       3.721   4.228 -13.038  1.00  0.00           H  
ATOM    738 HG21 THR A  46       4.564   3.668 -11.075  1.00  0.00           H  
ATOM    739 HG22 THR A  46       3.815   4.368  -9.660  1.00  0.00           H  
ATOM    740 HG23 THR A  46       2.874   3.358 -10.754  1.00  0.00           H  
ATOM    741  N   TRP A  47       2.580   7.283  -9.080  1.00 21.89           N  
ANISOU  741  N   TRP A  47     3102   2533   2680    885    130   -179
ATOM    742  CA  TRP A  47       2.416   7.677  -7.678  1.00 21.38           C  
ANISOU  742  CA  TRP A  47     3046   2377   2698    748     93   -144
ATOM    743  C   TRP A  47       0.954   7.983  -7.289  1.00 22.97           C  
ANISOU  743  C   TRP A  47     3135   2863   2728    678    -52   -177
ATOM    744  O   TRP A  47       0.437   7.378  -6.352  1.00 24.50           O  
ANISOU  744  O   TRP A  47     3300   2949   3059    764     48   -116
ATOM    745  CB  TRP A  47       3.385   8.830  -7.358  1.00 22.79           C  
ANISOU  745  CB  TRP A  47     3175   2772   2711    796    157   -112
ATOM    746  CG  TRP A  47       3.128   9.596  -6.100  1.00 22.20           C  
ANISOU  746  CG  TRP A  47     3286   2456   2691    760    -16     -7
ATOM    747  CD1 TRP A  47       2.640  10.856  -6.032  1.00 23.21           C  
ANISOU  747  CD1 TRP A  47     3566   2611   2640    496    226   -149
ATOM    748  CD2 TRP A  47       3.238   9.130  -4.727  1.00 23.24           C  
ANISOU  748  CD2 TRP A  47     3258   2923   2647    772    174    -68
ATOM    749  NE1 TRP A  47       2.441  11.199  -4.711  1.00 24.64           N  
ANISOU  749  NE1 TRP A  47     3837   2683   2840    628    125    -66
ATOM    750  CE2 TRP A  47       2.785  10.170  -3.862  1.00 23.48           C  
ANISOU  750  CE2 TRP A  47     3231   2576   3111   1046    292   -222
ATOM    751  CE3 TRP A  47       3.649   7.921  -4.122  1.00 21.34           C  
ANISOU  751  CE3 TRP A  47     2784   2023   3300    713    320      6
ATOM    752  CZ2 TRP A  47       2.738  10.014  -2.470  1.00 25.07           C  
ANISOU  752  CZ2 TRP A  47     3418   2976   3130    989    363   -189
ATOM    753  CZ3 TRP A  47       3.629   7.764  -2.725  1.00 23.85           C  
ANISOU  753  CZ3 TRP A  47     3497   2530   3032    784    424   -108
ATOM    754  CH2 TRP A  47       3.171   8.806  -1.895  1.00 25.07           C  
ANISOU  754  CH2 TRP A  47     3559   2695   3271    702    134    -14
ATOM    755  H   TRP A  47       3.286   7.786  -9.607  1.00  0.00           H  
ATOM    756  HA  TRP A  47       2.703   6.826  -7.057  1.00  0.00           H  
ATOM    757  HB3 TRP A  47       3.380   9.551  -8.165  1.00  0.00           H  
ATOM    758  HB2 TRP A  47       4.397   8.439  -7.324  1.00  0.00           H  
ATOM    759  HD1 TRP A  47       2.423  11.473  -6.893  1.00  0.00           H  
ATOM    760  HE1 TRP A  47       2.072  12.098  -4.421  1.00  0.00           H  
ATOM    761  HE3 TRP A  47       3.988   7.105  -4.744  1.00  0.00           H  
ATOM    762  HZ2 TRP A  47       2.360  10.810  -1.852  1.00  0.00           H  
ATOM    763  HZ3 TRP A  47       3.964   6.832  -2.299  1.00  0.00           H  
ATOM    764  HH2 TRP A  47       3.146   8.685  -0.823  1.00  0.00           H  
ATOM    765  N   GLU A  48       0.292   8.844  -8.069  1.00 24.41           N  
ANISOU  765  N   GLU A  48     3151   3057   3065    670    -93   -130
ATOM    766  CA  GLU A  48      -1.120   9.187  -7.912  1.00 26.00           C  
ANISOU  766  CA  GLU A  48     3355   3256   3268    557   -182    -86
ATOM    767  C   GLU A  48      -2.077   8.000  -8.169  1.00 27.20           C  
ANISOU  767  C   GLU A  48     3510   3401   3421    487    -73   -184
ATOM    768  O   GLU A  48      -3.082   7.880  -7.472  1.00 29.99           O  
ANISOU  768  O   GLU A  48     4114   3661   3619    231    -90   -184
ATOM    769  CB  GLU A  48      -1.433  10.391  -8.822  1.00 26.86           C  
ANISOU  769  CB  GLU A  48     3317   3458   3429    557   -193    -94
ATOM    770  CG  GLU A  48      -0.755  11.697  -8.342  1.00 28.92           C  
ANISOU  770  CG  GLU A  48     3548   4017   3422    539   -227    183
ATOM    771  CD  GLU A  48      -0.835  12.856  -9.337  1.00 28.99           C  
ANISOU  771  CD  GLU A  48     3376   4192   3445    400   -300     -6
ATOM    772  OE1 GLU A  48      -1.457  12.692 -10.408  1.00 35.53           O  
ANISOU  772  OE1 GLU A  48     3908   5222   4366    510   -197    -73
ATOM    773  OE2 GLU A  48      -0.231  13.906  -9.030  1.00 35.11           O1-
ANISOU  773  OE2 GLU A  48     4282   5070   3984    296   -446    439
ATOM    774  H   GLU A  48       0.800   9.345  -8.793  1.00  0.00           H  
ATOM    775  HA  GLU A  48      -1.277   9.491  -6.875  1.00  0.00           H  
ATOM    776  HB3 GLU A  48      -2.513  10.547  -8.871  1.00  0.00           H  
ATOM    777  HB2 GLU A  48      -1.120  10.159  -9.841  1.00  0.00           H  
ATOM    778  HG3 GLU A  48       0.297  11.529  -8.117  1.00  0.00           H  
ATOM    779  HG2 GLU A  48      -1.210  12.020  -7.405  1.00  0.00           H  
ATOM    780  N   SER A  49      -1.746   7.137  -9.138  1.00 25.21           N  
ANISOU  780  N   SER A  49     3251   3119   3209    629     -6   -240
ATOM    781  CA  SER A  49      -2.502   5.932  -9.494  1.00 26.06           C  
ANISOU  781  CA  SER A  49     3207   3310   3382    586     28   -147
ATOM    782  C   SER A  49      -2.378   4.825  -8.415  1.00 26.36           C  
ANISOU  782  C   SER A  49     3422   3114   3478    563     13     72
ATOM    783  O   SER A  49      -3.362   4.132  -8.161  1.00 27.85           O  
ANISOU  783  O   SER A  49     3472   3388   3720    250    -22    345
ATOM    784  CB  SER A  49      -2.082   5.515 -10.929  1.00 26.00           C  
ANISOU  784  CB  SER A  49     3233   3403   3241   1075    180   -229
ATOM    785  OG  SER A  49      -2.769   4.418 -11.513  1.00 31.27           O  
ANISOU  785  OG  SER A  49     3399   4414   4067    963    177   -356
ATOM    786  H   SER A  49      -0.921   7.327  -9.697  1.00  0.00           H  
ATOM    787  HA  SER A  49      -3.557   6.210  -9.532  1.00  0.00           H  
ATOM    788  HB3 SER A  49      -1.016   5.303 -10.950  1.00  0.00           H  
ATOM    789  HB2 SER A  49      -2.240   6.358 -11.602  1.00  0.00           H  
ATOM    790  HG  SER A  49      -3.624   4.740 -11.855  1.00  0.00           H  
ATOM    791  N   ILE A  50      -1.217   4.715  -7.745  1.00 24.93           N  
ANISOU  791  N   ILE A  50     3241   2697   3534    758    149     50
ATOM    792  CA  ILE A  50      -1.027   3.889  -6.545  1.00 25.44           C  
ANISOU  792  CA  ILE A  50     3309   2677   3679    687    -56    -46
ATOM    793  C   ILE A  50      -1.731   4.538  -5.334  1.00 27.62           C  
ANISOU  793  C   ILE A  50     3562   2983   3949    626     15    -91
ATOM    794  O   ILE A  50      -2.459   3.865  -4.606  1.00 29.12           O  
ANISOU  794  O   ILE A  50     3975   2611   4479    461    137    -57
ATOM    795  CB  ILE A  50       0.485   3.678  -6.195  1.00 22.89           C  
ANISOU  795  CB  ILE A  50     3041   2196   3458   1051    100    -99
ATOM    796  CG1 ILE A  50       1.203   2.926  -7.330  1.00 22.84           C  
ANISOU  796  CG1 ILE A  50     3057   2416   3202    557    199    -62
ATOM    797  CG2 ILE A  50       0.729   2.922  -4.867  1.00 22.89           C  
ANISOU  797  CG2 ILE A  50     2661   2268   3766   1000     27    -17
ATOM    798  CD1 ILE A  50       2.720   2.781  -7.157  1.00 22.89           C  
ANISOU  798  CD1 ILE A  50     2989   2515   3191    326   -407   -104
ATOM    799  H   ILE A  50      -0.419   5.272  -8.041  1.00  0.00           H  
ATOM    800  HA  ILE A  50      -1.486   2.912  -6.717  1.00  0.00           H  
ATOM    801  HB  ILE A  50       0.952   4.660  -6.105  1.00  0.00           H  
ATOM    802 HG13 ILE A  50       1.019   3.397  -8.287  1.00  0.00           H  
ATOM    803 HG12 ILE A  50       0.754   1.944  -7.419  1.00  0.00           H  
ATOM    804 HG21 ILE A  50       1.793   2.821  -4.652  1.00  0.00           H  
ATOM    805 HG22 ILE A  50       0.307   3.438  -4.010  1.00  0.00           H  
ATOM    806 HG23 ILE A  50       0.300   1.920  -4.895  1.00  0.00           H  
ATOM    807 HD11 ILE A  50       3.194   2.655  -8.128  1.00  0.00           H  
ATOM    808 HD12 ILE A  50       3.158   3.658  -6.681  1.00  0.00           H  
ATOM    809 HD13 ILE A  50       2.969   1.907  -6.554  1.00  0.00           H  
ATOM    810  N   GLY A  51      -1.507   5.845  -5.150  1.00 27.93           N  
ANISOU  810  N   GLY A  51     3418   3162   4032    662   -208   -282
ATOM    811  CA  GLY A  51      -2.169   6.674  -4.149  1.00 29.49           C  
ANISOU  811  CA  GLY A  51     3575   3376   4251    569    -87   -378
ATOM    812  C   GLY A  51      -1.601   6.473  -2.736  1.00 28.78           C  
ANISOU  812  C   GLY A  51     3699   3122   4112    541   -112   -407
ATOM    813  O   GLY A  51      -2.222   6.933  -1.780  1.00 30.92           O  
ANISOU  813  O   GLY A  51     3655   3446   4647    477    -91   -531
ATOM    814  H   GLY A  51      -0.849   6.328  -5.762  1.00  0.00           H  
ATOM    815  HA3 GLY A  51      -3.241   6.469  -4.143  1.00  0.00           H  
ATOM    816  HA2 GLY A  51      -2.048   7.720  -4.430  1.00  0.00           H  
ATOM    817  N   ARG A  52      -0.453   5.798  -2.572  1.00 26.85           N  
ANISOU  817  N   ARG A  52     3471   2803   3925    590     31   -188
ATOM    818  CA  ARG A  52       0.158   5.539  -1.269  1.00 25.91           C  
ANISOU  818  CA  ARG A  52     3537   2650   3656    582     49   -197
ATOM    819  C   ARG A  52       1.657   5.216  -1.422  1.00 25.19           C  
ANISOU  819  C   ARG A  52     3470   2714   3384    601     58    -85
ATOM    820  O   ARG A  52       2.054   4.748  -2.490  1.00 24.93           O  
ANISOU  820  O   ARG A  52     3487   2792   3193    694    220   -412
ATOM    821  CB  ARG A  52      -0.584   4.384  -0.548  1.00 27.00           C  
ANISOU  821  CB  ARG A  52     3583   2824   3852    307    116     23
ATOM    822  CG  ARG A  52      -0.565   3.017  -1.277  1.00  0.00           C  
ATOM    823  CD  ARG A  52      -0.958   1.847  -0.368  1.00  0.00           C  
ATOM    824  NE  ARG A  52       0.062   1.612   0.666  1.00  0.00           N  
ATOM    825  CZ  ARG A  52      -0.099   0.939   1.813  1.00  0.00           C  
ATOM    826  NH1 ARG A  52      -1.252   0.333   2.112  1.00  0.00           N  
ATOM    827  NH2 ARG A  52       0.919   0.890   2.675  1.00  0.00           N1+
ATOM    828  H   ARG A  52       0.070   5.474  -3.376  1.00  0.00           H  
ATOM    829  HA  ARG A  52       0.049   6.452  -0.686  1.00  0.00           H  
ATOM    830  HB3 ARG A  52      -0.138   4.268   0.440  1.00  0.00           H  
ATOM    831  HB  ARG A  52      -1.619   4.671  -0.359  1.00  0.00           H  
ATOM    832  HG2 ARG A  52      -1.149   3.020  -2.198  1.00  0.00           H  
ATOM    833  HG3 ARG A  52       0.460   2.810  -1.584  1.00  0.00           H  
ATOM    834  HD2 ARG A  52      -1.844   2.159   0.186  1.00  0.00           H  
ATOM    835  HD3 ARG A  52      -1.242   0.956  -0.924  1.00  0.00           H  
ATOM    836  HE  ARG A  52       0.981   1.998   0.467  1.00  0.00           H  
ATOM    837 HH11 ARG A  52      -1.372  -0.165   2.981  1.00  0.00           H  
ATOM    838 HH12 ARG A  52      -2.027   0.366   1.467  1.00  0.00           H  
ATOM    839 HH21 ARG A  52       0.841   0.398   3.553  1.00  0.00           H  
ATOM    840 HH22 ARG A  52       1.786   1.364   2.458  1.00  0.00           H  
ATOM    841  N   PRO A  53       2.440   5.356  -0.327  1.00 23.92           N  
ANISOU  841  N   PRO A  53     3565   2573   2948    589    100    -20
ATOM    842  CA  PRO A  53       3.741   4.676  -0.196  1.00 23.23           C  
ANISOU  842  CA  PRO A  53     3311   2517   2995    595    210    -86
ATOM    843  C   PRO A  53       3.603   3.140  -0.199  1.00 22.41           C  
ANISOU  843  C   PRO A  53     3258   2333   2920    614    267    -26
ATOM    844  O   PRO A  53       2.808   2.597   0.574  1.00 23.66           O  
ANISOU  844  O   PRO A  53     3915   2034   3039    518     58     93
ATOM    845  CB  PRO A  53       4.295   5.185   1.154  1.00 24.08           C  
ANISOU  845  CB  PRO A  53     3528   2720   2902    662    232   -235
ATOM    846  CG  PRO A  53       3.486   6.426   1.496  1.00 25.97           C  
ANISOU  846  CG  PRO A  53     3717   2928   3222    403    264    -49
ATOM    847  CD  PRO A  53       2.131   6.141   0.870  1.00 24.39           C  
ANISOU  847  CD  PRO A  53     3613   2414   3239    540    250   -266
ATOM    848  HA  PRO A  53       4.383   5.007  -1.012  1.00  0.00           H  
ATOM    849  HB3 PRO A  53       5.365   5.391   1.109  1.00  0.00           H  
ATOM    850  HB2 PRO A  53       4.150   4.443   1.941  1.00  0.00           H  
ATOM    851  HG3 PRO A  53       3.923   7.295   1.011  1.00  0.00           H  
ATOM    852  HG2 PRO A  53       3.436   6.633   2.565  1.00  0.00           H  
ATOM    853  HD2 PRO A  53       1.511   5.549   1.544  1.00  0.00           H  
ATOM    854  HD3 PRO A  53       1.620   7.080   0.654  1.00  0.00           H  
ATOM    855  N   LEU A  54       4.386   2.462  -1.044  1.00 20.64           N  
ANISOU  855  N   LEU A  54     2942   2125   2774    759    182     12
ATOM    856  CA  LEU A  54       4.540   1.005  -1.032  1.00 20.82           C  
ANISOU  856  CA  LEU A  54     2893   2223   2792    629    215     50
ATOM    857  C   LEU A  54       5.393   0.593   0.199  1.00 20.59           C  
ANISOU  857  C   LEU A  54     2934   2029   2859    830    436    171
ATOM    858  O   LEU A  54       6.514   1.093   0.313  1.00 21.86           O  
ANISOU  858  O   LEU A  54     3152   2158   2994    870    584    293
ATOM    859  CB  LEU A  54       5.236   0.583  -2.347  1.00 20.87           C  
ANISOU  859  CB  LEU A  54     2726   2290   2911    745    231    -69
ATOM    860  CG  LEU A  54       4.419   0.888  -3.624  1.00 20.61           C  
ANISOU  860  CG  LEU A  54     2922   1956   2951    782    353     -2
ATOM    861  CD1 LEU A  54       5.262   0.622  -4.886  1.00 20.64           C  
ANISOU  861  CD1 LEU A  54     2584   1854   3403   1022    383   -148
ATOM    862  CD2 LEU A  54       3.078   0.126  -3.650  1.00 20.74           C  
ANISOU  862  CD2 LEU A  54     2466   2550   2864    639    553    321
ATOM    863  H   LEU A  54       4.979   2.977  -1.692  1.00  0.00           H  
ATOM    864  HA  LEU A  54       3.544   0.567  -1.005  1.00  0.00           H  
ATOM    865  HB3 LEU A  54       5.450  -0.486  -2.312  1.00  0.00           H  
ATOM    866  HB2 LEU A  54       6.207   1.078  -2.416  1.00  0.00           H  
ATOM    867  HG  LEU A  54       4.181   1.954  -3.640  1.00  0.00           H  
ATOM    868 HD11 LEU A  54       4.700   0.132  -5.679  1.00  0.00           H  
ATOM    869 HD12 LEU A  54       5.626   1.564  -5.294  1.00  0.00           H  
ATOM    870 HD13 LEU A  54       6.133  -0.001  -4.679  1.00  0.00           H  
ATOM    871 HD21 LEU A  54       2.816  -0.248  -4.639  1.00  0.00           H  
ATOM    872 HD22 LEU A  54       3.085  -0.730  -2.976  1.00  0.00           H  
ATOM    873 HD23 LEU A  54       2.258   0.775  -3.338  1.00  0.00           H  
ATOM    874  N   PRO A  55       4.853  -0.233   1.126  1.00 21.39           N  
ANISOU  874  N   PRO A  55     2955   2010   3161    818    598    104
ATOM    875  CA  PRO A  55       5.510  -0.511   2.423  1.00 22.19           C  
ANISOU  875  CA  PRO A  55     2930   2159   3341    894    540    250
ATOM    876  C   PRO A  55       6.757  -1.416   2.321  1.00 22.47           C  
ANISOU  876  C   PRO A  55     2965   2296   3277    860    400    270
ATOM    877  O   PRO A  55       6.792  -2.306   1.474  1.00 23.06           O  
ANISOU  877  O   PRO A  55     2958   2493   3309   1096    288    300
ATOM    878  CB  PRO A  55       4.388  -1.169   3.246  1.00 23.01           C  
ANISOU  878  CB  PRO A  55     3158   2278   3306    919    443    480
ATOM    879  CG  PRO A  55       3.489  -1.842   2.220  1.00 25.05           C  
ANISOU  879  CG  PRO A  55     3521   2362   3634    911    479    573
ATOM    880  CD  PRO A  55       3.547  -0.889   1.032  1.00 20.42           C  
ANISOU  880  CD  PRO A  55     3145   1461   3153    906    489    282
ATOM    881  HA  PRO A  55       5.803   0.430   2.893  1.00  0.00           H  
ATOM    882  HB3 PRO A  55       3.829  -0.395   3.772  1.00  0.00           H  
ATOM    883  HB2 PRO A  55       4.753  -1.871   3.998  1.00  0.00           H  
ATOM    884  HG3 PRO A  55       2.476  -2.025   2.579  1.00  0.00           H  
ATOM    885  HG2 PRO A  55       3.919  -2.804   1.939  1.00  0.00           H  
ATOM    886  HD2 PRO A  55       3.405  -1.421   0.092  1.00  0.00           H  
ATOM    887  HD3 PRO A  55       2.768  -0.133   1.106  1.00  0.00           H  
ATOM    888  N   GLY A  56       7.760  -1.184   3.184  1.00 23.26           N  
ANISOU  888  N   GLY A  56     2990   2270   3575    960    471    219
ATOM    889  CA  GLY A  56       9.027  -1.919   3.185  1.00 23.79           C  
ANISOU  889  CA  GLY A  56     2945   2543   3550    850    340     49
ATOM    890  C   GLY A  56       9.914  -1.579   1.975  1.00 22.91           C  
ANISOU  890  C   GLY A  56     2824   2560   3318    792    359    128
ATOM    891  O   GLY A  56      10.815  -2.352   1.663  1.00 23.68           O  
ANISOU  891  O   GLY A  56     2870   2705   3422    735    469     65
ATOM    892  H   GLY A  56       7.692  -0.405   3.824  1.00  0.00           H  
ATOM    893  HA3 GLY A  56       8.842  -2.993   3.221  1.00  0.00           H  
ATOM    894  HA2 GLY A  56       9.573  -1.667   4.094  1.00  0.00           H  
ATOM    895  N   ARG A  57       9.650  -0.465   1.270  1.00 22.40           N  
ANISOU  895  N   ARG A  57     2971   2343   3197    964    407    241
ATOM    896  CA  ARG A  57      10.347   0.002   0.069  1.00 22.40           C  
ANISOU  896  CA  ARG A  57     2982   2452   3075    928    403    231
ATOM    897  C   ARG A  57      10.580   1.517   0.184  1.00 22.32           C  
ANISOU  897  C   ARG A  57     2895   2564   3020    838    502    165
ATOM    898  O   ARG A  57       9.712   2.230   0.695  1.00 22.67           O  
ANISOU  898  O   ARG A  57     2948   2537   3127    859    383    222
ATOM    899  CB  ARG A  57       9.460  -0.294  -1.162  1.00 21.83           C  
ANISOU  899  CB  ARG A  57     2833   2556   2903   1164    354    213
ATOM    900  CG  ARG A  57       9.509  -1.757  -1.626  1.00 22.67           C  
ANISOU  900  CG  ARG A  57     3121   2616   2876    908    286    145
ATOM    901  CD  ARG A  57       8.250  -2.233  -2.360  1.00 21.54           C  
ANISOU  901  CD  ARG A  57     2924   2195   3064    498    569    317
ATOM    902  NE  ARG A  57       7.191  -2.544  -1.399  1.00 20.50           N  
ANISOU  902  NE  ARG A  57     2516   2395   2879    633    342    500
ATOM    903  CZ  ARG A  57       6.020  -3.136  -1.655  1.00 18.77           C  
ANISOU  903  CZ  ARG A  57     2716   1803   2612    315    392    221
ATOM    904  NH1 ARG A  57       5.656  -3.510  -2.885  1.00 19.95           N  
ANISOU  904  NH1 ARG A  57     2700   2321   2556   1111    341     37
ATOM    905  NH2 ARG A  57       5.200  -3.361  -0.632  1.00 20.72           N1+
ANISOU  905  NH2 ARG A  57     2960   1835   3077    827    134    274
ATOM    906  H   ARG A  57       8.910   0.154   1.576  1.00  0.00           H  
ATOM    907  HA  ARG A  57      11.311  -0.500  -0.033  1.00  0.00           H  
ATOM    908  HB3 ARG A  57       9.761   0.325  -2.008  1.00  0.00           H  
ATOM    909  HB2 ARG A  57       8.435  -0.000  -0.938  1.00  0.00           H  
ATOM    910  HG3 ARG A  57       9.569  -2.369  -0.728  1.00  0.00           H  
ATOM    911  HG2 ARG A  57      10.418  -1.981  -2.171  1.00  0.00           H  
ATOM    912  HD3 ARG A  57       8.465  -3.062  -3.027  1.00  0.00           H  
ATOM    913  HD2 ARG A  57       7.853  -1.426  -2.977  1.00  0.00           H  
ATOM    914  HE  ARG A  57       7.379  -2.283  -0.436  1.00  0.00           H  
ATOM    915 HH12 ARG A  57       4.733  -3.909  -3.020  1.00  0.00           H  
ATOM    916 HH11 ARG A  57       6.300  -3.470  -3.667  1.00  0.00           H  
ATOM    917 HH22 ARG A  57       4.275  -3.764  -0.792  1.00  0.00           H  
ATOM    918 HH21 ARG A  57       5.477  -3.109   0.311  1.00  0.00           H  
ATOM    919  N   LYS A  58      11.720   1.997  -0.335  1.00 22.62           N  
ANISOU  919  N   LYS A  58     3021   2415   3156   1043    524    291
ATOM    920  CA  LYS A  58      11.993   3.426  -0.482  1.00 21.99           C  
ANISOU  920  CA  LYS A  58     2705   2683   2967    737    527    262
ATOM    921  C   LYS A  58      11.326   3.933  -1.769  1.00 20.75           C  
ANISOU  921  C   LYS A  58     2657   2435   2789    709    593     70
ATOM    922  O   LYS A  58      11.789   3.620  -2.865  1.00 21.68           O  
ANISOU  922  O   LYS A  58     2685   2397   3154    678    509     82
ATOM    923  CB  LYS A  58      13.511   3.699  -0.447  1.00 24.05           C  
ANISOU  923  CB  LYS A  58     3141   2955   3039    679    605    244
ATOM    924  CG  LYS A  58      13.843   5.204  -0.478  1.00 24.27           C  
ANISOU  924  CG  LYS A  58     2985   3151   3083    486    432    253
ATOM    925  CD  LYS A  58      15.332   5.512  -0.285  1.00 27.56           C  
ANISOU  925  CD  LYS A  58     3207   3778   3485    228    503    321
ATOM    926  CE  LYS A  58      15.589   7.024  -0.191  1.00 27.71           C  
ANISOU  926  CE  LYS A  58     3301   3806   3421    315    525    360
ATOM    927  NZ  LYS A  58      17.007   7.315   0.076  1.00 30.34           N1+
ANISOU  927  NZ  LYS A  58     3551   4166   3808    385    835    385
ATOM    928  H   LYS A  58      12.382   1.365  -0.762  1.00  0.00           H  
ATOM    929  HA  LYS A  58      11.560   3.958   0.368  1.00  0.00           H  
ATOM    930  HB3 LYS A  58      14.011   3.190  -1.270  1.00  0.00           H  
ATOM    931  HB2 LYS A  58      13.920   3.270   0.469  1.00  0.00           H  
ATOM    932  HG3 LYS A  58      13.269   5.709   0.301  1.00  0.00           H  
ATOM    933  HG2 LYS A  58      13.517   5.639  -1.422  1.00  0.00           H  
ATOM    934  HD3 LYS A  58      15.900   5.093  -1.117  1.00  0.00           H  
ATOM    935  HD2 LYS A  58      15.694   5.019   0.618  1.00  0.00           H  
ATOM    936  HE3 LYS A  58      14.993   7.458   0.613  1.00  0.00           H  
ATOM    937  HE2 LYS A  58      15.294   7.518  -1.118  1.00  0.00           H  
ATOM    938  HZ1 LYS A  58      17.142   8.311   0.166  1.00  0.00           H  
ATOM    939  HZ2 LYS A  58      17.298   6.855   0.927  1.00  0.00           H  
ATOM    940  HZ3 LYS A  58      17.560   6.973  -0.701  1.00  0.00           H  
ATOM    941  N   ASN A  59      10.238   4.695  -1.591  1.00 19.82           N  
ANISOU  941  N   ASN A  59     2556   2247   2726    842    517    202
ATOM    942  CA  ASN A  59       9.440   5.286  -2.664  1.00 19.70           C  
ANISOU  942  CA  ASN A  59     2664   2148   2670    909    514    166
ATOM    943  C   ASN A  59      10.129   6.571  -3.139  1.00 20.47           C  
ANISOU  943  C   ASN A  59     2912   2341   2522    836    344    176
ATOM    944  O   ASN A  59      10.270   7.507  -2.353  1.00 22.21           O  
ANISOU  944  O   ASN A  59     3359   2450   2629    823    296    205
ATOM    945  CB  ASN A  59       8.018   5.564  -2.131  1.00 20.80           C  
ANISOU  945  CB  ASN A  59     2886   2264   2753    739    238    370
ATOM    946  CG  ASN A  59       7.172   4.306  -1.893  1.00 18.81           C  
ANISOU  946  CG  ASN A  59     2807   1707   2632    896    332    316
ATOM    947  OD1 ASN A  59       6.251   4.021  -2.654  1.00 22.09           O  
ANISOU  947  OD1 ASN A  59     2923   2570   2897    581    187    450
ATOM    948  ND2 ASN A  59       7.454   3.560  -0.823  1.00 22.20           N  
ANISOU  948  ND2 ASN A  59     3026   2260   3148   1050    107    337
ATOM    949  H   ASN A  59       9.946   4.923  -0.652  1.00  0.00           H  
ATOM    950  HA  ASN A  59       9.381   4.556  -3.471  1.00  0.00           H  
ATOM    951  HB3 ASN A  59       7.476   6.189  -2.842  1.00  0.00           H  
ATOM    952  HB2 ASN A  59       8.078   6.132  -1.204  1.00  0.00           H  
ATOM    953 HD22 ASN A  59       6.924   2.722  -0.624  1.00  0.00           H  
ATOM    954 HD21 ASN A  59       8.217   3.802  -0.207  1.00  0.00           H  
ATOM    955  N   ILE A  60      10.560   6.568  -4.408  1.00 19.56           N  
ANISOU  955  N   ILE A  60     2786   2068   2576    865    374    301
ATOM    956  CA  ILE A  60      11.291   7.656  -5.056  1.00 20.83           C  
ANISOU  956  CA  ILE A  60     2917   2296   2700    642    368    316
ATOM    957  C   ILE A  60      10.438   8.142  -6.236  1.00 20.40           C  
ANISOU  957  C   ILE A  60     3085   2055   2610    822    218    258
ATOM    958  O   ILE A  60      10.255   7.401  -7.201  1.00 21.21           O  
ANISOU  958  O   ILE A  60     2958   2391   2709    972    290     34
ATOM    959  CB  ILE A  60      12.686   7.169  -5.550  1.00 20.77           C  
ANISOU  959  CB  ILE A  60     2977   2171   2743    614    362    235
ATOM    960  CG1 ILE A  60      13.592   6.812  -4.348  1.00 23.27           C  
ANISOU  960  CG1 ILE A  60     2804   2807   3231    509    296    319
ATOM    961  CG2 ILE A  60      13.417   8.158  -6.484  1.00 22.24           C  
ANISOU  961  CG2 ILE A  60     3262   2348   2838    731    354    380
ATOM    962  CD1 ILE A  60      14.749   5.873  -4.702  1.00 25.59           C  
ANISOU  962  CD1 ILE A  60     3575   2969   3177    118    206    160
ATOM    963  H   ILE A  60      10.418   5.744  -4.979  1.00  0.00           H  
ATOM    964  HA  ILE A  60      11.447   8.486  -4.367  1.00  0.00           H  
ATOM    965  HB  ILE A  60      12.529   6.251  -6.119  1.00  0.00           H  
ATOM    966 HG13 ILE A  60      13.013   6.320  -3.570  1.00  0.00           H  
ATOM    967 HG12 ILE A  60      13.981   7.723  -3.892  1.00  0.00           H  
ATOM    968 HG21 ILE A  60      14.394   7.772  -6.769  1.00  0.00           H  
ATOM    969 HG22 ILE A  60      12.878   8.334  -7.414  1.00  0.00           H  
ATOM    970 HG23 ILE A  60      13.572   9.121  -5.996  1.00  0.00           H  
ATOM    971 HD11 ILE A  60      15.212   5.471  -3.800  1.00  0.00           H  
ATOM    972 HD12 ILE A  60      14.402   5.029  -5.298  1.00  0.00           H  
ATOM    973 HD13 ILE A  60      15.525   6.387  -5.268  1.00  0.00           H  
ATOM    974  N   ILE A  61       9.884   9.357  -6.106  1.00 20.38           N  
ANISOU  974  N   ILE A  61     2813   2283   2646    801    185    342
ATOM    975  CA  ILE A  61       8.884   9.887  -7.027  1.00 21.25           C  
ANISOU  975  CA  ILE A  61     3136   2193   2742    978     38    408
ATOM    976  C   ILE A  61       9.535  10.958  -7.921  1.00 22.44           C  
ANISOU  976  C   ILE A  61     3368   2528   2628    811     60    381
ATOM    977  O   ILE A  61       9.975  11.996  -7.427  1.00 23.15           O  
ANISOU  977  O   ILE A  61     3768   2454   2573    959    190    408
ATOM    978  CB  ILE A  61       7.682  10.556  -6.291  1.00 22.01           C  
ANISOU  978  CB  ILE A  61     3158   2554   2648    674    233    481
ATOM    979  CG1 ILE A  61       7.207   9.820  -5.016  1.00 27.16           C  
ANISOU  979  CG1 ILE A  61     3471   2886   3963    413   -125    564
ATOM    980  CG2 ILE A  61       6.505  10.792  -7.262  1.00 23.42           C  
ANISOU  980  CG2 ILE A  61     2868   3092   2936    798    337    195
ATOM    981  CD1 ILE A  61       6.856   8.339  -5.179  1.00 30.12           C  
ANISOU  981  CD1 ILE A  61     4430   3575   3438   -181   -319    290
ATOM    982  H   ILE A  61      10.067   9.911  -5.277  1.00  0.00           H  
ATOM    983  HA  ILE A  61       8.483   9.089  -7.653  1.00  0.00           H  
ATOM    984  HB  ILE A  61       7.990  11.538  -5.931  1.00  0.00           H  
ATOM    985 HG13 ILE A  61       6.343  10.345  -4.607  1.00  0.00           H  
ATOM    986 HG12 ILE A  61       7.974   9.898  -4.247  1.00  0.00           H  
ATOM    987 HG21 ILE A  61       5.633  11.185  -6.742  1.00  0.00           H  
ATOM    988 HG22 ILE A  61       6.760  11.507  -8.043  1.00  0.00           H  
ATOM    989 HG23 ILE A  61       6.203   9.867  -7.754  1.00  0.00           H  
ATOM    990 HD11 ILE A  61       6.463   7.938  -4.246  1.00  0.00           H  
ATOM    991 HD12 ILE A  61       6.099   8.202  -5.944  1.00  0.00           H  
ATOM    992 HD13 ILE A  61       7.721   7.737  -5.447  1.00  0.00           H  
ATOM    993  N   LEU A  62       9.555  10.692  -9.233  1.00 22.44           N  
ANISOU  993  N   LEU A  62     3460   2354   2709   1053     89    339
ATOM    994  CA  LEU A  62       9.920  11.652 -10.270  1.00 23.67           C  
ANISOU  994  CA  LEU A  62     3618   2499   2875   1080    -20    250
ATOM    995  C   LEU A  62       8.793  12.679 -10.456  1.00 23.91           C  
ANISOU  995  C   LEU A  62     3669   2498   2916   1098    -19    334
ATOM    996  O   LEU A  62       7.629  12.291 -10.562  1.00 24.80           O  
ANISOU  996  O   LEU A  62     3757   2783   2882   1318    -30    390
ATOM    997  CB  LEU A  62      10.230  10.892 -11.578  1.00 22.80           C  
ANISOU  997  CB  LEU A  62     3375   2339   2946   1147    -57    101
ATOM    998  CG  LEU A  62      11.686  10.391 -11.668  1.00 23.14           C  
ANISOU  998  CG  LEU A  62     3603   2522   2666    584    145    199
ATOM    999  CD1 LEU A  62      11.840   9.234 -12.672  1.00 26.52           C  
ANISOU  999  CD1 LEU A  62     4055   2786   3236    416     96   -129
ATOM   1000  CD2 LEU A  62      12.664  11.545 -11.963  1.00 25.60           C  
ANISOU 1000  CD2 LEU A  62     3946   2335   3444    391   -105    488
ATOM   1001  H   LEU A  62       9.187   9.807  -9.563  1.00  0.00           H  
ATOM   1002  HA  LEU A  62      10.815  12.182  -9.955  1.00  0.00           H  
ATOM   1003  HB3 LEU A  62      10.035  11.522 -12.443  1.00  0.00           H  
ATOM   1004  HB2 LEU A  62       9.538  10.058 -11.680  1.00  0.00           H  
ATOM   1005  HG  LEU A  62      11.940   9.975 -10.691  1.00  0.00           H  
ATOM   1006 HD11 LEU A  62      12.642   8.565 -12.361  1.00  0.00           H  
ATOM   1007 HD12 LEU A  62      10.935   8.632 -12.739  1.00  0.00           H  
ATOM   1008 HD13 LEU A  62      12.072   9.589 -13.677  1.00  0.00           H  
ATOM   1009 HD21 LEU A  62      13.396  11.641 -11.164  1.00  0.00           H  
ATOM   1010 HD22 LEU A  62      13.216  11.395 -12.891  1.00  0.00           H  
ATOM   1011 HD23 LEU A  62      12.159  12.508 -12.045  1.00  0.00           H  
ATOM   1012  N   SER A  63       9.181  13.961 -10.503  1.00 24.11           N  
ANISOU 1012  N   SER A  63     3578   2877   2702   1128   -112    242
ATOM   1013  CA  SER A  63       8.323  15.128 -10.706  1.00 25.64           C  
ANISOU 1013  CA  SER A  63     3828   2944   2967    936   -107    316
ATOM   1014  C   SER A  63       9.228  16.360 -10.827  1.00 26.09           C  
ANISOU 1014  C   SER A  63     3794   3098   3018   1022   -115    372
ATOM   1015  O   SER A  63      10.103  16.542  -9.982  1.00 26.87           O  
ANISOU 1015  O   SER A  63     4088   3190   2928   1064   -132    601
ATOM   1016  CB  SER A  63       7.321  15.285  -9.536  1.00 26.39           C  
ANISOU 1016  CB  SER A  63     3926   2916   3184    853    -87    192
ATOM   1017  OG  SER A  63       6.552  16.468  -9.630  1.00 27.08           O  
ANISOU 1017  OG  SER A  63     4057   3255   2975   1587   -108    205
ATOM   1018  H   SER A  63      10.160  14.178 -10.369  1.00  0.00           H  
ATOM   1019  HA  SER A  63       7.775  15.000 -11.640  1.00  0.00           H  
ATOM   1020  HB3 SER A  63       7.858  15.315  -8.590  1.00  0.00           H  
ATOM   1021  HB2 SER A  63       6.636  14.441  -9.485  1.00  0.00           H  
ATOM   1022  HG  SER A  63       6.043  16.452 -10.455  1.00  0.00           H  
ATOM   1023  N   SER A  64       8.978  17.209 -11.839  1.00 26.10           N  
ANISOU 1023  N   SER A  64     3935   2943   3039   1076   -149    351
ATOM   1024  CA  SER A  64       9.655  18.502 -11.997  1.00 27.65           C  
ANISOU 1024  CA  SER A  64     4088   3242   3174    917   -193    383
ATOM   1025  C   SER A  64       9.223  19.553 -10.951  1.00 28.02           C  
ANISOU 1025  C   SER A  64     4150   3331   3163    855   -165    364
ATOM   1026  O   SER A  64       9.977  20.494 -10.701  1.00 30.94           O  
ANISOU 1026  O   SER A  64     4636   3740   3378    948   -291    378
ATOM   1027  CB  SER A  64       9.474  19.002 -13.446  1.00 26.79           C  
ANISOU 1027  CB  SER A  64     3900   3063   3214    856   -221    412
ATOM   1028  OG  SER A  64       8.157  19.448 -13.711  1.00 28.10           O  
ANISOU 1028  OG  SER A  64     3746   3339   3592   1174    -25    496
ATOM   1029  H   SER A  64       8.240  17.008 -12.506  1.00  0.00           H  
ATOM   1030  HA  SER A  64      10.723  18.327 -11.852  1.00  0.00           H  
ATOM   1031  HB3 SER A  64       9.734  18.217 -14.158  1.00  0.00           H  
ATOM   1032  HB2 SER A  64      10.153  19.833 -13.638  1.00  0.00           H  
ATOM   1033  HG  SER A  64       7.593  18.668 -13.822  1.00  0.00           H  
ATOM   1034  N   GLN A  65       8.036  19.360 -10.350  1.00 28.90           N  
ANISOU 1034  N   GLN A  65     4119   3542   3319    680   -233    330
ATOM   1035  CA  GLN A  65       7.467  20.203  -9.302  1.00 28.51           C  
ANISOU 1035  CA  GLN A  65     4029   3427   3376    672   -200    251
ATOM   1036  C   GLN A  65       7.953  19.786  -7.894  1.00 30.01           C  
ANISOU 1036  C   GLN A  65     4245   3726   3430    666   -327     89
ATOM   1037  O   GLN A  65       8.400  18.650  -7.726  1.00 29.56           O  
ANISOU 1037  O   GLN A  65     4193   3702   3334    681   -527    252
ATOM   1038  CB  GLN A  65       5.924  20.125  -9.399  1.00  0.00           C  
ATOM   1039  CG  GLN A  65       5.314  20.749 -10.673  1.00  0.00           C  
ATOM   1040  CD  GLN A  65       5.654  22.232 -10.839  1.00  0.00           C  
ATOM   1041  OE1 GLN A  65       6.529  22.591 -11.622  1.00  0.00           O  
ATOM   1042  NE2 GLN A  65       4.974  23.099 -10.086  1.00  0.00           N  
ATOM   1043  H   GLN A  65       7.490  18.547 -10.602  1.00  0.00           H  
ATOM   1044  HA  GLN A  65       7.798  21.220  -9.502  1.00  0.00           H  
ATOM   1045  HB2 GLN A  65       5.612  19.081  -9.342  1.00  0.00           H  
ATOM   1046  HB3 GLN A  65       5.467  20.602  -8.532  1.00  0.00           H  
ATOM   1047  HG2 GLN A  65       5.661  20.207 -11.554  1.00  0.00           H  
ATOM   1048  HG3 GLN A  65       4.229  20.632 -10.657  1.00  0.00           H  
ATOM   1049 HE22 GLN A  65       5.166  24.087 -10.159  1.00  0.00           H  
ATOM   1050 HE21 GLN A  65       4.261  22.776  -9.449  1.00  0.00           H  
ATOM   1051  N   PRO A  66       7.815  20.690  -6.890  1.00 30.45           N  
ANISOU 1051  N   PRO A  66     4438   3850   3281    807   -416     81
ATOM   1052  CA  PRO A  66       7.975  20.350  -5.458  1.00 30.75           C  
ANISOU 1052  CA  PRO A  66     4454   3851   3378    760   -270     37
ATOM   1053  C   PRO A  66       7.069  19.204  -4.968  1.00 30.93           C  
ANISOU 1053  C   PRO A  66     4386   4046   3320    745   -189     81
ATOM   1054  O   PRO A  66       5.952  19.051  -5.465  1.00 30.15           O  
ANISOU 1054  O   PRO A  66     4037   3976   3440   1012   -162    150
ATOM   1055  CB  PRO A  66       7.640  21.662  -4.726  1.00 31.54           C  
ANISOU 1055  CB  PRO A  66     4665   4015   3302    705   -300     63
ATOM   1056  CG  PRO A  66       7.933  22.753  -5.738  1.00 31.34           C  
ANISOU 1056  CG  PRO A  66     4612   3898   3397    634   -328      4
ATOM   1057  CD  PRO A  66       7.508  22.115  -7.051  1.00 31.24           C  
ANISOU 1057  CD  PRO A  66     4542   4003   3323    616   -386     23
ATOM   1058  HA  PRO A  66       9.025  20.096  -5.299  1.00  0.00           H  
ATOM   1059  HB3 PRO A  66       8.214  21.788  -3.807  1.00  0.00           H  
ATOM   1060  HB2 PRO A  66       6.582  21.700  -4.459  1.00  0.00           H  
ATOM   1061  HG3 PRO A  66       9.006  22.949  -5.758  1.00  0.00           H  
ATOM   1062  HG2 PRO A  66       7.422  23.693  -5.526  1.00  0.00           H  
ATOM   1063  HD2 PRO A  66       6.436  22.239  -7.205  1.00  0.00           H  
ATOM   1064  HD3 PRO A  66       8.034  22.591  -7.878  1.00  0.00           H  
ATOM   1065  N   GLY A  67       7.584  18.430  -3.999  1.00 29.57           N  
ANISOU 1065  N   GLY A  67     4157   3903   3174    775   -147    -43
ATOM   1066  CA  GLY A  67       6.915  17.262  -3.430  1.00 28.97           C  
ANISOU 1066  CA  GLY A  67     4054   3624   3327    779   -183    -25
ATOM   1067  C   GLY A  67       5.651  17.627  -2.639  1.00 29.05           C  
ANISOU 1067  C   GLY A  67     3880   3762   3396    662   -135      6
ATOM   1068  O   GLY A  67       5.554  18.711  -2.064  1.00 29.26           O  
ANISOU 1068  O   GLY A  67     4029   3621   3466    863   -155    -38
ATOM   1069  H   GLY A  67       8.502  18.642  -3.638  1.00  0.00           H  
ATOM   1070  HA3 GLY A  67       7.608  16.743  -2.769  1.00  0.00           H  
ATOM   1071  HA2 GLY A  67       6.652  16.586  -4.243  1.00  0.00           H  
ATOM   1072  N   THR A  68       4.694  16.687  -2.625  1.00 27.65           N  
ANISOU 1072  N   THR A  68     3602   3311   3591    839   -191    140
ATOM   1073  CA  THR A  68       3.353  16.845  -2.055  1.00 27.80           C  
ANISOU 1073  CA  THR A  68     3316   3586   3660    701   -209     53
ATOM   1074  C   THR A  68       3.024  15.763  -0.998  1.00 26.13           C  
ANISOU 1074  C   THR A  68     3120   3333   3474    724   -127    -37
ATOM   1075  O   THR A  68       1.883  15.715  -0.536  1.00 28.17           O  
ANISOU 1075  O   THR A  68     3164   3683   3855    577   -171   -110
ATOM   1076  CB  THR A  68       2.279  16.809  -3.182  1.00 26.80           C  
ANISOU 1076  CB  THR A  68     3062   3512   3608    770   -285    127
ATOM   1077  OG1 THR A  68       2.138  15.521  -3.758  1.00 29.40           O  
ANISOU 1077  OG1 THR A  68     3282   3908   3980    857    207    156
ATOM   1078  CG2 THR A  68       2.517  17.837  -4.301  1.00 28.89           C  
ANISOU 1078  CG2 THR A  68     3418   3724   3835    758   -429    330
ATOM   1079  H   THR A  68       4.847  15.822  -3.125  1.00  0.00           H  
ATOM   1080  HA  THR A  68       3.271  17.804  -1.540  1.00  0.00           H  
ATOM   1081  HB  THR A  68       1.313  17.053  -2.737  1.00  0.00           H  
ATOM   1082  HG1 THR A  68       1.544  15.587  -4.510  1.00  0.00           H  
ATOM   1083 HG21 THR A  68       1.687  17.847  -5.008  1.00  0.00           H  
ATOM   1084 HG22 THR A  68       2.613  18.844  -3.893  1.00  0.00           H  
ATOM   1085 HG23 THR A  68       3.425  17.620  -4.865  1.00  0.00           H  
ATOM   1086  N   ASP A  69       4.016  14.947  -0.601  1.00 24.71           N  
ANISOU 1086  N   ASP A  69     2910   3279   3199    906   -254   -114
ATOM   1087  CA  ASP A  69       3.881  13.942   0.454  1.00 23.46           C  
ANISOU 1087  CA  ASP A  69     2739   3069   3104    881    -70    -70
ATOM   1088  C   ASP A  69       5.274  13.716   1.059  1.00 23.03           C  
ANISOU 1088  C   ASP A  69     2813   2941   2994    654    -93   -263
ATOM   1089  O   ASP A  69       6.163  13.210   0.377  1.00 23.19           O  
ANISOU 1089  O   ASP A  69     3047   2638   3125    758     66   -283
ATOM   1090  CB  ASP A  69       3.221  12.637  -0.063  1.00 23.29           C  
ANISOU 1090  CB  ASP A  69     2614   3055   3179    800    -50   -181
ATOM   1091  CG  ASP A  69       2.748  11.662   1.027  1.00 23.10           C  
ANISOU 1091  CG  ASP A  69     2783   3083   2909    790    -36    -58
ATOM   1092  OD1 ASP A  69       3.307  11.676   2.145  1.00 21.97           O  
ANISOU 1092  OD1 ASP A  69     2638   2556   3153    486     15   -157
ATOM   1093  OD2 ASP A  69       1.853  10.852   0.706  1.00 25.69           O1-
ANISOU 1093  OD2 ASP A  69     3537   2843   3378   1069    120   -162
ATOM   1094  H   ASP A  69       4.940  15.056  -0.995  1.00  0.00           H  
ATOM   1095  HA  ASP A  69       3.242  14.360   1.236  1.00  0.00           H  
ATOM   1096  HB3 ASP A  69       3.907  12.109  -0.727  1.00  0.00           H  
ATOM   1097  HB2 ASP A  69       2.347  12.906  -0.656  1.00  0.00           H  
ATOM   1098  N   ASP A  70       5.423  14.094   2.338  1.00 21.95           N  
ANISOU 1098  N   ASP A  70     2658   2825   2854    746    -42   -174
ATOM   1099  CA  ASP A  70       6.672  14.031   3.110  1.00 22.31           C  
ANISOU 1099  CA  ASP A  70     2757   2801   2918    681    -97   -171
ATOM   1100  C   ASP A  70       7.118  12.602   3.483  1.00 22.64           C  
ANISOU 1100  C   ASP A  70     2909   2802   2890    580   -124   -271
ATOM   1101  O   ASP A  70       8.273  12.431   3.871  1.00 23.79           O  
ANISOU 1101  O   ASP A  70     3056   2895   3086    512      0   -112
ATOM   1102  CB  ASP A  70       6.633  14.916   4.384  1.00 22.85           C  
ANISOU 1102  CB  ASP A  70     2793   3041   2847    519   -109   -326
ATOM   1103  CG  ASP A  70       6.138  16.356   4.186  1.00 24.06           C  
ANISOU 1103  CG  ASP A  70     2929   3007   3203    694   -311   -239
ATOM   1104  OD1 ASP A  70       6.208  16.859   3.043  1.00 26.34           O  
ANISOU 1104  OD1 ASP A  70     3017   3537   3454    799   -342   -179
ATOM   1105  OD2 ASP A  70       5.756  16.958   5.213  1.00 25.77           O1-
ANISOU 1105  OD2 ASP A  70     3273   3148   3369    334   -566   -514
ATOM   1106  H   ASP A  70       4.638  14.509   2.819  1.00  0.00           H  
ATOM   1107  HA  ASP A  70       7.458  14.430   2.466  1.00  0.00           H  
ATOM   1108  HB3 ASP A  70       7.628  14.967   4.827  1.00  0.00           H  
ATOM   1109  HB2 ASP A  70       5.973  14.439   5.111  1.00  0.00           H  
ATOM   1110  N   ARG A  71       6.221  11.613   3.344  1.00 23.20           N  
ANISOU 1110  N   ARG A  71     3187   2636   2992    529   -204   -159
ATOM   1111  CA  ARG A  71       6.494  10.200   3.630  1.00 22.59           C  
ANISOU 1111  CA  ARG A  71     3160   2522   2898    533   -138   -197
ATOM   1112  C   ARG A  71       7.415   9.523   2.599  1.00 24.45           C  
ANISOU 1112  C   ARG A  71     3412   2649   3226    445   -158    -89
ATOM   1113  O   ARG A  71       7.943   8.451   2.890  1.00 25.54           O  
ANISOU 1113  O   ARG A  71     3662   2559   3481    331   -344   -180
ATOM   1114  CB  ARG A  71       5.169   9.412   3.710  1.00 22.04           C  
ANISOU 1114  CB  ARG A  71     2955   2636   2781    526    -44   -217
ATOM   1115  CG  ARG A  71       4.183   9.923   4.778  1.00 21.92           C  
ANISOU 1115  CG  ARG A  71     2827   2643   2857    336    194   -486
ATOM   1116  CD  ARG A  71       2.861   9.141   4.795  1.00 22.09           C  
ANISOU 1116  CD  ARG A  71     2353   3012   3025    701    107    -31
ATOM   1117  NE  ARG A  71       2.061   9.383   3.585  1.00 22.13           N  
ANISOU 1117  NE  ARG A  71     2717   2807   2884    771    317   -254
ATOM   1118  CZ  ARG A  71       0.935   8.737   3.244  1.00 21.99           C  
ANISOU 1118  CZ  ARG A  71     2965   2901   2490    584    199    -68
ATOM   1119  NH1 ARG A  71       0.424   7.773   4.017  1.00 22.27           N  
ANISOU 1119  NH1 ARG A  71     2905   2706   2847    694    -31    190
ATOM   1120  NH2 ARG A  71       0.317   9.067   2.110  1.00 24.77           N1+
ANISOU 1120  NH2 ARG A  71     2946   3419   3045    761    389   -190
ATOM   1121  H   ARG A  71       5.315  11.836   2.951  1.00  0.00           H  
ATOM   1122  HA  ARG A  71       6.995  10.138   4.598  1.00  0.00           H  
ATOM   1123  HB3 ARG A  71       5.395   8.366   3.925  1.00  0.00           H  
ATOM   1124  HB2 ARG A  71       4.690   9.413   2.729  1.00  0.00           H  
ATOM   1125  HG3 ARG A  71       3.949  10.963   4.554  1.00  0.00           H  
ATOM   1126  HG2 ARG A  71       4.628   9.934   5.773  1.00  0.00           H  
ATOM   1127  HD3 ARG A  71       2.298   9.310   5.714  1.00  0.00           H  
ATOM   1128  HD2 ARG A  71       3.097   8.077   4.768  1.00  0.00           H  
ATOM   1129  HE  ARG A  71       2.393  10.135   2.977  1.00  0.00           H  
ATOM   1130 HH12 ARG A  71      -0.427   7.294   3.762  1.00  0.00           H  
ATOM   1131 HH11 ARG A  71       0.879   7.517   4.881  1.00  0.00           H  
ATOM   1132 HH22 ARG A  71      -0.545   8.632   1.818  1.00  0.00           H  
ATOM   1133 HH21 ARG A  71       0.745   9.774   1.505  1.00  0.00           H  
ATOM   1134  N   VAL A  72       7.548  10.117   1.411  1.00 22.64           N  
ANISOU 1134  N   VAL A  72     3296   2430   2876    699    -22   -146
ATOM   1135  CA  VAL A  72       8.306   9.574   0.286  1.00 23.12           C  
ANISOU 1135  CA  VAL A  72     3504   2538   2741    524    177     59
ATOM   1136  C   VAL A  72       9.307  10.618  -0.239  1.00 23.24           C  
ANISOU 1136  C   VAL A  72     3448   2594   2787    769    124    100
ATOM   1137  O   VAL A  72       9.101  11.820  -0.063  1.00 24.78           O  
ANISOU 1137  O   VAL A  72     3870   2757   2785    579     70     56
ATOM   1138  CB  VAL A  72       7.358   9.135  -0.868  1.00 22.74           C  
ANISOU 1138  CB  VAL A  72     3501   2558   2579    669    176    -24
ATOM   1139  CG1 VAL A  72       6.355   8.078  -0.382  1.00 24.36           C  
ANISOU 1139  CG1 VAL A  72     3786   2768   2699    408    119    109
ATOM   1140  CG2 VAL A  72       6.612  10.276  -1.586  1.00 23.38           C  
ANISOU 1140  CG2 VAL A  72     3018   3020   2846    587    139    -40
ATOM   1141  H   VAL A  72       7.135  11.029   1.263  1.00  0.00           H  
ATOM   1142  HA  VAL A  72       8.888   8.707   0.605  1.00  0.00           H  
ATOM   1143  HB  VAL A  72       7.975   8.644  -1.620  1.00  0.00           H  
ATOM   1144 HG11 VAL A  72       5.909   7.549  -1.222  1.00  0.00           H  
ATOM   1145 HG12 VAL A  72       6.827   7.334   0.260  1.00  0.00           H  
ATOM   1146 HG13 VAL A  72       5.551   8.542   0.189  1.00  0.00           H  
ATOM   1147 HG21 VAL A  72       5.912   9.879  -2.320  1.00  0.00           H  
ATOM   1148 HG22 VAL A  72       6.034  10.876  -0.884  1.00  0.00           H  
ATOM   1149 HG23 VAL A  72       7.294  10.937  -2.119  1.00  0.00           H  
ATOM   1150  N   THR A  73      10.379  10.122  -0.874  1.00 23.25           N  
ANISOU 1150  N   THR A  73     3548   2583   2702    681    265     28
ATOM   1151  CA  THR A  73      11.432  10.924  -1.495  1.00 22.97           C  
ANISOU 1151  CA  THR A  73     3380   2429   2916    850    295     52
ATOM   1152  C   THR A  73      10.963  11.464  -2.858  1.00 24.42           C  
ANISOU 1152  C   THR A  73     3660   2678   2941    875    253    103
ATOM   1153  O   THR A  73      10.335  10.724  -3.613  1.00 24.93           O  
ANISOU 1153  O   THR A  73     3723   2963   2783    943    243     20
ATOM   1154  CB  THR A  73      12.704  10.060  -1.720  1.00 24.21           C  
ANISOU 1154  CB  THR A  73     3546   2639   3014    641    300    148
ATOM   1155  OG1 THR A  73      13.217   9.667  -0.463  1.00 25.93           O  
ANISOU 1155  OG1 THR A  73     3597   2868   3385    690    719    -94
ATOM   1156  CG2 THR A  73      13.849  10.717  -2.512  1.00 25.64           C  
ANISOU 1156  CG2 THR A  73     3703   2970   3067    445    309    262
ATOM   1157  H   THR A  73      10.464   9.122  -1.000  1.00  0.00           H  
ATOM   1158  HA  THR A  73      11.678  11.762  -0.839  1.00  0.00           H  
ATOM   1159  HB  THR A  73      12.427   9.141  -2.238  1.00  0.00           H  
ATOM   1160  HG1 THR A  73      14.125   9.384  -0.581  1.00  0.00           H  
ATOM   1161 HG21 THR A  73      14.747  10.101  -2.489  1.00  0.00           H  
ATOM   1162 HG22 THR A  73      13.585  10.850  -3.560  1.00  0.00           H  
ATOM   1163 HG23 THR A  73      14.107  11.694  -2.103  1.00  0.00           H  
ATOM   1164  N   TRP A  74      11.297  12.731  -3.149  1.00 24.46           N  
ANISOU 1164  N   TRP A  74     3473   2840   2981    969    263    126
ATOM   1165  CA  TRP A  74      10.998  13.395  -4.419  1.00 23.96           C  
ANISOU 1165  CA  TRP A  74     3576   2535   2993    878     69    325
ATOM   1166  C   TRP A  74      12.301  13.836  -5.095  1.00 25.55           C  
ANISOU 1166  C   TRP A  74     3858   2925   2923    754    276    351
ATOM   1167  O   TRP A  74      13.227  14.283  -4.417  1.00 27.44           O  
ANISOU 1167  O   TRP A  74     4179   3188   3057    647    417    300
ATOM   1168  CB  TRP A  74      10.053  14.586  -4.188  1.00 24.74           C  
ANISOU 1168  CB  TRP A  74     3563   2809   3026    870    153    184
ATOM   1169  CG  TRP A  74       8.683  14.231  -3.691  1.00 24.27           C  
ANISOU 1169  CG  TRP A  74     3450   2625   3146    729    102    267
ATOM   1170  CD1 TRP A  74       8.360  13.974  -2.405  1.00 26.13           C  
ANISOU 1170  CD1 TRP A  74     3446   3046   3435    785     38    -65
ATOM   1171  CD2 TRP A  74       7.450  14.048  -4.454  1.00 22.91           C  
ANISOU 1171  CD2 TRP A  74     3171   2505   3026    892    241    307
ATOM   1172  NE1 TRP A  74       7.021  13.664  -2.316  1.00 24.86           N  
ANISOU 1172  NE1 TRP A  74     3078   3158   3206    931    149      5
ATOM   1173  CE2 TRP A  74       6.403  13.701  -3.546  1.00 23.12           C  
ANISOU 1173  CE2 TRP A  74     3147   2743   2894    782     94    124
ATOM   1174  CE3 TRP A  74       7.100  14.168  -5.819  1.00 21.44           C  
ANISOU 1174  CE3 TRP A  74     2841   2565   2737    997     17    266
ATOM   1175  CZ2 TRP A  74       5.079  13.490  -3.968  1.00 24.30           C  
ANISOU 1175  CZ2 TRP A  74     3069   3162   2999   1024    -16    -46
ATOM   1176  CZ3 TRP A  74       5.772  13.980  -6.253  1.00 24.73           C  
ANISOU 1176  CZ3 TRP A  74     3399   3146   2852    800     30    275
ATOM   1177  CH2 TRP A  74       4.762  13.644  -5.330  1.00 23.90           C  
ANISOU 1177  CH2 TRP A  74     3247   2679   3153    913    -68   -142
ATOM   1178  H   TRP A  74      11.827  13.275  -2.485  1.00  0.00           H  
ATOM   1179  HA  TRP A  74      10.494  12.702  -5.091  1.00  0.00           H  
ATOM   1180  HB3 TRP A  74       9.923  15.134  -5.123  1.00  0.00           H  
ATOM   1181  HB2 TRP A  74      10.501  15.292  -3.487  1.00  0.00           H  
ATOM   1182  HD1 TRP A  74       9.058  14.010  -1.581  1.00  0.00           H  
ATOM   1183  HE1 TRP A  74       6.586  13.429  -1.430  1.00  0.00           H  
ATOM   1184  HE3 TRP A  74       7.866  14.422  -6.535  1.00  0.00           H  
ATOM   1185  HZ2 TRP A  74       4.311  13.234  -3.252  1.00  0.00           H  
ATOM   1186  HZ3 TRP A  74       5.527  14.089  -7.299  1.00  0.00           H  
ATOM   1187  HH2 TRP A  74       3.747  13.504  -5.668  1.00  0.00           H  
ATOM   1188  N   VAL A  75      12.336  13.679  -6.425  1.00 24.48           N  
ANISOU 1188  N   VAL A  75     3845   2752   2705    718    256    338
ATOM   1189  CA  VAL A  75      13.502  13.887  -7.282  1.00 25.64           C  
ANISOU 1189  CA  VAL A  75     3924   2912   2906    697    297    371
ATOM   1190  C   VAL A  75      13.065  14.497  -8.627  1.00 26.19           C  
ANISOU 1190  C   VAL A  75     4078   3011   2861    705    199    456
ATOM   1191  O   VAL A  75      11.947  14.245  -9.078  1.00 26.18           O  
ANISOU 1191  O   VAL A  75     3924   3227   2794    985    147    475
ATOM   1192  CB  VAL A  75      14.242  12.544  -7.551  1.00 26.16           C  
ANISOU 1192  CB  VAL A  75     4029   3006   2904    555    286    355
ATOM   1193  CG1 VAL A  75      15.033  12.075  -6.319  1.00 26.04           C  
ANISOU 1193  CG1 VAL A  75     3834   3344   2715    466    574    279
ATOM   1194  CG2 VAL A  75      13.323  11.414  -8.053  1.00 24.83           C  
ANISOU 1194  CG2 VAL A  75     3724   2692   3016    927    398     67
ATOM   1195  H   VAL A  75      11.518  13.319  -6.901  1.00  0.00           H  
ATOM   1196  HA  VAL A  75      14.187  14.592  -6.806  1.00  0.00           H  
ATOM   1197  HB  VAL A  75      14.976  12.717  -8.339  1.00  0.00           H  
ATOM   1198 HG11 VAL A  75      15.592  11.166  -6.530  1.00  0.00           H  
ATOM   1199 HG12 VAL A  75      15.746  12.833  -5.993  1.00  0.00           H  
ATOM   1200 HG13 VAL A  75      14.374  11.856  -5.481  1.00  0.00           H  
ATOM   1201 HG21 VAL A  75      13.892  10.514  -8.263  1.00  0.00           H  
ATOM   1202 HG22 VAL A  75      12.573  11.145  -7.309  1.00  0.00           H  
ATOM   1203 HG23 VAL A  75      12.802  11.685  -8.967  1.00  0.00           H  
ATOM   1204  N   LYS A  76      13.952  15.309  -9.227  1.00 27.30           N  
ANISOU 1204  N   LYS A  76     4322   3018   3029    810     19    550
ATOM   1205  CA  LYS A  76      13.662  16.119 -10.416  1.00 28.81           C  
ANISOU 1205  CA  LYS A  76     4413   3296   3236    732    -15    363
ATOM   1206  C   LYS A  76      14.394  15.651 -11.686  1.00 28.91           C  
ANISOU 1206  C   LYS A  76     4465   3143   3374    726     72    394
ATOM   1207  O   LYS A  76      14.274  16.324 -12.711  1.00 30.13           O  
ANISOU 1207  O   LYS A  76     4586   3149   3709    828   -122    411
ATOM   1208  CB  LYS A  76      13.962  17.602 -10.107  1.00 29.08           C  
ANISOU 1208  CB  LYS A  76     4601   3261   3183    544    -13    415
ATOM   1209  CG  LYS A  76      13.095  18.171  -8.970  1.00 30.69           C  
ANISOU 1209  CG  LYS A  76     4728   3503   3429    405      0    169
ATOM   1210  CD  LYS A  76      12.923  19.692  -9.053  1.00 35.73           C  
ANISOU 1210  CD  LYS A  76     5069   4566   3939    252   -367    174
ATOM   1211  CE  LYS A  76      11.925  20.220  -8.013  1.00 42.98           C  
ANISOU 1211  CE  LYS A  76     5523   5479   5326    -95   -165    123
ATOM   1212  NZ  LYS A  76      11.581  21.626  -8.274  1.00 46.53           N1+
ANISOU 1212  NZ  LYS A  76     6229   6021   5428    141   -361     96
ATOM   1213  H   LYS A  76      14.858  15.468  -8.797  1.00  0.00           H  
ATOM   1214  HA  LYS A  76      12.603  16.048 -10.666  1.00  0.00           H  
ATOM   1215  HB3 LYS A  76      13.768  18.187 -11.007  1.00  0.00           H  
ATOM   1216  HB2 LYS A  76      15.019  17.745  -9.877  1.00  0.00           H  
ATOM   1217  HG3 LYS A  76      13.533  17.901  -8.009  1.00  0.00           H  
ATOM   1218  HG2 LYS A  76      12.112  17.704  -8.990  1.00  0.00           H  
ATOM   1219  HD3 LYS A  76      12.588  19.965 -10.055  1.00  0.00           H  
ATOM   1220  HD2 LYS A  76      13.890  20.175  -8.911  1.00  0.00           H  
ATOM   1221  HE3 LYS A  76      12.330  20.120  -7.006  1.00  0.00           H  
ATOM   1222  HE2 LYS A  76      11.004  19.639  -8.049  1.00  0.00           H  
ATOM   1223  HZ1 LYS A  76      10.926  21.950  -7.577  1.00  0.00           H  
ATOM   1224  HZ2 LYS A  76      12.416  22.193  -8.246  1.00  0.00           H  
ATOM   1225  HZ3 LYS A  76      11.155  21.691  -9.190  1.00  0.00           H  
ATOM   1226  N   SER A  77      15.110  14.517 -11.627  1.00 27.84           N  
ANISOU 1226  N   SER A  77     4408   2854   3315    794    208    401
ATOM   1227  CA  SER A  77      15.787  13.920 -12.780  1.00 28.91           C  
ANISOU 1227  CA  SER A  77     4536   3094   3353    640    215    459
ATOM   1228  C   SER A  77      16.035  12.421 -12.561  1.00 29.07           C  
ANISOU 1228  C   SER A  77     4600   3057   3388    639    219    382
ATOM   1229  O   SER A  77      15.965  11.935 -11.432  1.00 27.22           O  
ANISOU 1229  O   SER A  77     4422   2750   3167    745    419    397
ATOM   1230  CB  SER A  77      17.082  14.701 -13.117  1.00 29.81           C  
ANISOU 1230  CB  SER A  77     4524   3223   3577    693    283    615
ATOM   1231  OG  SER A  77      18.118  14.470 -12.183  1.00 31.24           O  
ANISOU 1231  OG  SER A  77     4775   3423   3672    779    284    776
ATOM   1232  H   SER A  77      15.165  14.000 -10.762  1.00  0.00           H  
ATOM   1233  HA  SER A  77      15.110  13.999 -13.632  1.00  0.00           H  
ATOM   1234  HB3 SER A  77      16.896  15.773 -13.183  1.00  0.00           H  
ATOM   1235  HB2 SER A  77      17.449  14.397 -14.098  1.00  0.00           H  
ATOM   1236  HG  SER A  77      17.967  15.037 -11.420  1.00  0.00           H  
ATOM   1237  N   VAL A  78      16.340  11.724 -13.667  1.00 28.68           N  
ANISOU 1237  N   VAL A  78     4543   3002   3353    562    277    359
ATOM   1238  CA  VAL A  78      16.694  10.302 -13.710  1.00 28.48           C  
ANISOU 1238  CA  VAL A  78     4414   2850   3557    497    283    311
ATOM   1239  C   VAL A  78      17.956   9.970 -12.885  1.00 28.66           C  
ANISOU 1239  C   VAL A  78     4453   2823   3611    314    389    489
ATOM   1240  O   VAL A  78      17.966   8.951 -12.197  1.00 27.94           O  
ANISOU 1240  O   VAL A  78     4217   2822   3574    572    400    471
ATOM   1241  CB  VAL A  78      16.902   9.846 -15.186  1.00 28.22           C  
ANISOU 1241  CB  VAL A  78     4403   2886   3431    412    253    260
ATOM   1242  CG1 VAL A  78      17.577   8.474 -15.382  1.00 28.76           C  
ANISOU 1242  CG1 VAL A  78     4482   2562   3882    376     54    328
ATOM   1243  CG2 VAL A  78      15.574   9.874 -15.959  1.00 28.71           C  
ANISOU 1243  CG2 VAL A  78     4083   3239   3587    331    232    228
ATOM   1244  H   VAL A  78      16.366  12.203 -14.555  1.00  0.00           H  
ATOM   1245  HA  VAL A  78      15.860   9.741 -13.282  1.00  0.00           H  
ATOM   1246  HB  VAL A  78      17.554  10.577 -15.666  1.00  0.00           H  
ATOM   1247 HG11 VAL A  78      17.580   8.188 -16.433  1.00  0.00           H  
ATOM   1248 HG12 VAL A  78      18.615   8.485 -15.051  1.00  0.00           H  
ATOM   1249 HG13 VAL A  78      17.059   7.691 -14.833  1.00  0.00           H  
ATOM   1250 HG21 VAL A  78      15.728   9.631 -17.010  1.00  0.00           H  
ATOM   1251 HG22 VAL A  78      14.857   9.160 -15.553  1.00  0.00           H  
ATOM   1252 HG23 VAL A  78      15.113  10.859 -15.926  1.00  0.00           H  
ATOM   1253  N   ASP A  79      18.972  10.849 -12.942  1.00 29.46           N  
ANISOU 1253  N   ASP A  79     4690   2955   3546    381    372    586
ATOM   1254  CA  ASP A  79      20.223  10.721 -12.188  1.00 30.10           C  
ANISOU 1254  CA  ASP A  79     4738   3057   3640    289    396    672
ATOM   1255  C   ASP A  79      20.048  10.999 -10.684  1.00 29.85           C  
ANISOU 1255  C   ASP A  79     4697   3179   3465    341    365    703
ATOM   1256  O   ASP A  79      20.716  10.339  -9.891  1.00 30.97           O  
ANISOU 1256  O   ASP A  79     4880   3357   3529    495    397    817
ATOM   1257  CB  ASP A  79      21.386  11.556 -12.775  1.00 30.52           C  
ANISOU 1257  CB  ASP A  79     4897   2970   3729    276    267    726
ATOM   1258  CG  ASP A  79      21.675  11.315 -14.264  1.00 35.68           C  
ANISOU 1258  CG  ASP A  79     5464   3705   4388     63     99    354
ATOM   1259  OD1 ASP A  79      21.279  10.246 -14.784  1.00 39.21           O  
ANISOU 1259  OD1 ASP A  79     6032   4036   4830     18    166    420
ATOM   1260  OD2 ASP A  79      22.357  12.185 -14.847  1.00 39.86           O1-
ANISOU 1260  OD2 ASP A  79     5781   4326   5037     51     51    664
ATOM   1261  H   ASP A  79      18.893  11.665 -13.533  1.00  0.00           H  
ATOM   1262  HA  ASP A  79      20.526   9.675 -12.262  1.00  0.00           H  
ATOM   1263  HB3 ASP A  79      22.302  11.355 -12.218  1.00  0.00           H  
ATOM   1264  HB2 ASP A  79      21.146  12.614 -12.648  1.00  0.00           H  
ATOM   1265  N   GLU A  80      19.122  11.905 -10.313  1.00 28.17           N  
ANISOU 1265  N   GLU A  80     4671   2897   3134    235    461    922
ATOM   1266  CA  GLU A  80      18.684  12.103  -8.926  1.00 29.70           C  
ANISOU 1266  CA  GLU A  80     4714   3295   3275    336    347    684
ATOM   1267  C   GLU A  80      17.932  10.885  -8.366  1.00 28.30           C  
ANISOU 1267  C   GLU A  80     4475   3254   3022    378    456    727
ATOM   1268  O   GLU A  80      18.134  10.555  -7.200  1.00 28.55           O  
ANISOU 1268  O   GLU A  80     4481   3172   3192    551    561    711
ATOM   1269  CB  GLU A  80      17.801  13.360  -8.799  1.00 29.07           C  
ANISOU 1269  CB  GLU A  80     4725   3252   3065    310    270    777
ATOM   1270  CG  GLU A  80      18.566  14.691  -8.876  1.00 34.10           C  
ANISOU 1270  CG  GLU A  80     5255   3985   3715     52    139    458
ATOM   1271  CD  GLU A  80      17.622  15.897  -8.857  1.00 35.77           C  
ANISOU 1271  CD  GLU A  80     5187   4453   3951     81    -13    478
ATOM   1272  OE1 GLU A  80      17.924  16.861  -9.592  1.00 41.95           O  
ANISOU 1272  OE1 GLU A  80     6033   4969   4935     35   -166    942
ATOM   1273  OE2 GLU A  80      16.606  15.836  -8.128  1.00 36.74           O1-
ANISOU 1273  OE2 GLU A  80     5419   4775   3763   -190    333    876
ATOM   1274  H   GLU A  80      18.618  12.423 -11.020  1.00  0.00           H  
ATOM   1275  HA  GLU A  80      19.571  12.248  -8.306  1.00  0.00           H  
ATOM   1276  HB3 GLU A  80      17.270  13.329  -7.846  1.00  0.00           H  
ATOM   1277  HB2 GLU A  80      17.030  13.346  -9.568  1.00  0.00           H  
ATOM   1278  HG3 GLU A  80      19.185  14.726  -9.773  1.00  0.00           H  
ATOM   1279  HG2 GLU A  80      19.247  14.778  -8.030  1.00  0.00           H  
ATOM   1280  N   ALA A  81      17.097  10.238  -9.200  1.00 26.25           N  
ANISOU 1280  N   ALA A  81     4188   2989   2794    666    476    619
ATOM   1281  CA  ALA A  81      16.329   9.042  -8.850  1.00 25.65           C  
ANISOU 1281  CA  ALA A  81     3884   3017   2844    490    519    597
ATOM   1282  C   ALA A  81      17.213   7.811  -8.591  1.00 27.05           C  
ANISOU 1282  C   ALA A  81     4020   3134   3123    324    505    493
ATOM   1283  O   ALA A  81      16.936   7.066  -7.653  1.00 26.87           O  
ANISOU 1283  O   ALA A  81     3955   2958   3294    429    510    505
ATOM   1284  CB  ALA A  81      15.295   8.755  -9.951  1.00 25.53           C  
ANISOU 1284  CB  ALA A  81     3902   3036   2759    402    619    477
ATOM   1285  H   ALA A  81      16.969  10.589 -10.140  1.00  0.00           H  
ATOM   1286  HA  ALA A  81      15.794   9.261  -7.927  1.00  0.00           H  
ATOM   1287  HB1 ALA A  81      14.584   7.994  -9.630  1.00  0.00           H  
ATOM   1288  HB2 ALA A  81      14.723   9.646 -10.209  1.00  0.00           H  
ATOM   1289  HB3 ALA A  81      15.768   8.403 -10.866  1.00  0.00           H  
ATOM   1290  N   ILE A  82      18.274   7.650  -9.399  1.00 26.75           N  
ANISOU 1290  N   ILE A  82     4012   3002   3147    249    536    481
ATOM   1291  CA  ILE A  82      19.288   6.602  -9.257  1.00 26.96           C  
ANISOU 1291  CA  ILE A  82     3984   2928   3332    303    604    331
ATOM   1292  C   ILE A  82      20.214   6.851  -8.047  1.00 28.52           C  
ANISOU 1292  C   ILE A  82     4066   3287   3483    312    589    385
ATOM   1293  O   ILE A  82      20.555   5.893  -7.353  1.00 29.18           O  
ANISOU 1293  O   ILE A  82     4231   3356   3498    303    654    610
ATOM   1294  CB  ILE A  82      20.128   6.459 -10.564  1.00 27.64           C  
ANISOU 1294  CB  ILE A  82     3974   3058   3470    165    498    270
ATOM   1295  CG1 ILE A  82      19.246   5.919 -11.714  1.00 28.39           C  
ANISOU 1295  CG1 ILE A  82     4262   3021   3502    214    556    176
ATOM   1296  CG2 ILE A  82      21.407   5.597 -10.440  1.00 30.03           C  
ANISOU 1296  CG2 ILE A  82     3961   3388   4061      1    414    295
ATOM   1297  CD1 ILE A  82      19.803   6.192 -13.120  1.00 29.46           C  
ANISOU 1297  CD1 ILE A  82     4505   2845   3841      7    492     54
ATOM   1298  H   ILE A  82      18.415   8.301 -10.159  1.00  0.00           H  
ATOM   1299  HA  ILE A  82      18.769   5.657  -9.081  1.00  0.00           H  
ATOM   1300  HB  ILE A  82      20.449   7.464 -10.847  1.00  0.00           H  
ATOM   1301 HG13 ILE A  82      18.251   6.358 -11.666  1.00  0.00           H  
ATOM   1302 HG12 ILE A  82      19.093   4.847 -11.583  1.00  0.00           H  
ATOM   1303 HG21 ILE A  82      21.913   5.497 -11.400  1.00  0.00           H  
ATOM   1304 HG22 ILE A  82      22.137   6.032  -9.758  1.00  0.00           H  
ATOM   1305 HG23 ILE A  82      21.172   4.592 -10.086  1.00  0.00           H  
ATOM   1306 HD11 ILE A  82      19.020   6.084 -13.870  1.00  0.00           H  
ATOM   1307 HD12 ILE A  82      20.199   7.204 -13.205  1.00  0.00           H  
ATOM   1308 HD13 ILE A  82      20.600   5.494 -13.377  1.00  0.00           H  
ATOM   1309  N   ALA A  83      20.570   8.123  -7.791  1.00 28.70           N  
ANISOU 1309  N   ALA A  83     4117   3321   3465    309    708    459
ATOM   1310  CA  ALA A  83      21.360   8.547  -6.632  1.00 29.04           C  
ANISOU 1310  CA  ALA A  83     4162   3272   3598    395    634    326
ATOM   1311  C   ALA A  83      20.609   8.402  -5.296  1.00 29.12           C  
ANISOU 1311  C   ALA A  83     4083   3403   3578    306    623    282
ATOM   1312  O   ALA A  83      21.240   8.087  -4.288  1.00 29.95           O  
ANISOU 1312  O   ALA A  83     4052   3712   3616    424    680    236
ATOM   1313  CB  ALA A  83      21.827   9.995  -6.836  1.00 29.44           C  
ANISOU 1313  CB  ALA A  83     4272   3466   3447    239    686    314
ATOM   1314  H   ALA A  83      20.271   8.860  -8.417  1.00  0.00           H  
ATOM   1315  HA  ALA A  83      22.247   7.912  -6.582  1.00  0.00           H  
ATOM   1316  HB1 ALA A  83      22.426  10.341  -5.992  1.00  0.00           H  
ATOM   1317  HB2 ALA A  83      22.445  10.084  -7.730  1.00  0.00           H  
ATOM   1318  HB3 ALA A  83      20.983  10.677  -6.945  1.00  0.00           H  
ATOM   1319  N   ALA A  84      19.278   8.597  -5.324  1.00 28.50           N  
ANISOU 1319  N   ALA A  84     3974   3328   3523    273    674    276
ATOM   1320  CA  ALA A  84      18.371   8.414  -4.190  1.00 27.43           C  
ANISOU 1320  CA  ALA A  84     3844   3307   3268    338    706     41
ATOM   1321  C   ALA A  84      18.210   6.949  -3.748  1.00 28.11           C  
ANISOU 1321  C   ALA A  84     3931   3398   3351    364    607    108
ATOM   1322  O   ALA A  84      17.853   6.720  -2.594  1.00 28.70           O  
ANISOU 1322  O   ALA A  84     4085   3430   3388    404    619    106
ATOM   1323  CB  ALA A  84      17.005   9.030  -4.531  1.00 28.11           C  
ANISOU 1323  CB  ALA A  84     3821   3392   3465    241    558     85
ATOM   1324  H   ALA A  84      18.844   8.886  -6.191  1.00  0.00           H  
ATOM   1325  HA  ALA A  84      18.784   8.962  -3.341  1.00  0.00           H  
ATOM   1326  HB1 ALA A  84      16.278   8.847  -3.740  1.00  0.00           H  
ATOM   1327  HB2 ALA A  84      17.084  10.110  -4.657  1.00  0.00           H  
ATOM   1328  HB3 ALA A  84      16.597   8.619  -5.454  1.00  0.00           H  
ATOM   1329  N   CYS A  85      18.497   5.989  -4.644  1.00 27.96           N  
ANISOU 1329  N   CYS A  85     3789   3561   3274    438    548    141
ATOM   1330  CA  CYS A  85      18.518   4.557  -4.337  1.00 29.08           C  
ANISOU 1330  CA  CYS A  85     3796   3790   3460    412    546    145
ATOM   1331  C   CYS A  85      19.724   4.165  -3.465  1.00 31.15           C  
ANISOU 1331  C   CYS A  85     3891   4228   3717    410    528    233
ATOM   1332  O   CYS A  85      19.592   3.257  -2.646  1.00 31.44           O  
ANISOU 1332  O   CYS A  85     3885   4224   3836    631    605    149
ATOM   1333  CB  CYS A  85      18.539   3.698  -5.611  1.00 27.78           C  
ANISOU 1333  CB  CYS A  85     3478   3618   3459    330    468    -24
ATOM   1334  SG  CYS A  85      17.008   3.925  -6.551  1.00 28.37           S  
ANISOU 1334  SG  CYS A  85     3890   3229   3660    363    794    271
ATOM   1335  H   CYS A  85      18.769   6.248  -5.582  1.00  0.00           H  
ATOM   1336  HA  CYS A  85      17.614   4.313  -3.775  1.00  0.00           H  
ATOM   1337  HB3 CYS A  85      18.635   2.644  -5.356  1.00  0.00           H  
ATOM   1338  HB2 CYS A  85      19.390   3.941  -6.244  1.00  0.00           H  
ATOM   1339  HG  CYS A  85      17.335   3.102  -7.552  1.00  0.00           H  
ATOM   1340  N   GLY A  86      20.868   4.847  -3.667  1.00 33.24           N  
ANISOU 1340  N   GLY A  86     4075   4496   4057    287    552    223
ATOM   1341  CA  GLY A  86      22.150   4.540  -3.031  1.00 33.33           C  
ANISOU 1341  CA  GLY A  86     3939   4597   4126    125    570    124
ATOM   1342  C   GLY A  86      22.745   3.235  -3.587  1.00 34.06           C  
ANISOU 1342  C   GLY A  86     3986   4672   4281     93    523     63
ATOM   1343  O   GLY A  86      22.313   2.728  -4.626  1.00 35.04           O  
ANISOU 1343  O   GLY A  86     4106   4745   4460     69    479     25
ATOM   1344  H   GLY A  86      20.876   5.588  -4.353  1.00  0.00           H  
ATOM   1345  HA3 GLY A  86      22.022   4.463  -1.950  1.00  0.00           H  
ATOM   1346  HA2 GLY A  86      22.843   5.360  -3.221  1.00  0.00           H  
ATOM   1347  N   ASP A  87      23.754   2.701  -2.881  1.00 33.98           N  
ANISOU 1347  N   ASP A  87     4044   4693   4171     51    473    125
ATOM   1348  CA  ASP A  87      24.374   1.404  -3.165  1.00 33.75           C  
ANISOU 1348  CA  ASP A  87     3819   4807   4196    -45    542    112
ATOM   1349  C   ASP A  87      23.464   0.260  -2.692  1.00 34.82           C  
ANISOU 1349  C   ASP A  87     4065   4836   4327    116    455     22
ATOM   1350  O   ASP A  87      23.456  -0.070  -1.505  1.00 36.04           O  
ANISOU 1350  O   ASP A  87     4118   5137   4437    245    549    -82
ATOM   1351  CB  ASP A  87      25.807   1.250  -2.600  1.00  0.00           C  
ATOM   1352  CG  ASP A  87      26.769   2.368  -3.009  1.00  0.00           C  
ATOM   1353  OD1 ASP A  87      26.613   3.489  -2.477  1.00  0.00           O  
ATOM   1354  OD2 ASP A  87      27.670   2.068  -3.823  1.00  0.00           O1-
ATOM   1355  H   ASP A  87      24.110   3.185  -2.069  1.00  0.00           H  
ATOM   1356  HA2 ASP A  87      24.474   1.321  -4.250  1.00  0.00           H  
ATOM   1357  HB2 ASP A  87      25.806   1.196  -1.511  1.00  0.00           H  
ATOM   1358  HB3 ASP A  87      26.232   0.298  -2.922  1.00  0.00           H  
ATOM   1359  N   VAL A  88      22.713  -0.307  -3.647  1.00 33.96           N  
ANISOU 1359  N   VAL A  88     3955   4742   4205     77    622     16
ATOM   1360  CA  VAL A  88      21.835  -1.462  -3.471  1.00 33.59           C  
ANISOU 1360  CA  VAL A  88     3933   4652   4177    -50    486     71
ATOM   1361  C   VAL A  88      22.143  -2.502  -4.574  1.00 33.08           C  
ANISOU 1361  C   VAL A  88     3718   4686   4164    -46    593      2
ATOM   1362  O   VAL A  88      22.590  -2.104  -5.654  1.00 31.66           O  
ANISOU 1362  O   VAL A  88     3573   4374   4081   -239    747    104
ATOM   1363  CB  VAL A  88      20.333  -1.060  -3.581  1.00 32.77           C  
ANISOU 1363  CB  VAL A  88     3816   4439   4196    -27    460     76
ATOM   1364  CG1 VAL A  88      19.903  -0.191  -2.388  1.00 33.71           C  
ANISOU 1364  CG1 VAL A  88     3955   4718   4132    -94    260     75
ATOM   1365  CG2 VAL A  88      19.928  -0.404  -4.919  1.00 33.51           C  
ANISOU 1365  CG2 VAL A  88     3946   4540   4242     87    311    288
ATOM   1366  H   VAL A  88      22.779   0.043  -4.592  1.00  0.00           H  
ATOM   1367  HA  VAL A  88      22.019  -1.886  -2.487  1.00  0.00           H  
ATOM   1368  HB  VAL A  88      19.743  -1.975  -3.505  1.00  0.00           H  
ATOM   1369 HG11 VAL A  88      18.840   0.041  -2.428  1.00  0.00           H  
ATOM   1370 HG12 VAL A  88      20.092  -0.698  -1.443  1.00  0.00           H  
ATOM   1371 HG13 VAL A  88      20.446   0.754  -2.370  1.00  0.00           H  
ATOM   1372 HG21 VAL A  88      18.862  -0.186  -4.939  1.00  0.00           H  
ATOM   1373 HG22 VAL A  88      20.457   0.535  -5.082  1.00  0.00           H  
ATOM   1374 HG23 VAL A  88      20.123  -1.049  -5.774  1.00  0.00           H  
ATOM   1375  N   PRO A  89      21.881  -3.809  -4.318  1.00 33.45           N  
ANISOU 1375  N   PRO A  89     3741   4780   4189   -105    541    -67
ATOM   1376  CA  PRO A  89      22.019  -4.859  -5.350  1.00 32.62           C  
ANISOU 1376  CA  PRO A  89     3493   4751   4147    -67    626   -173
ATOM   1377  C   PRO A  89      21.143  -4.675  -6.603  1.00 31.77           C  
ANISOU 1377  C   PRO A  89     3392   4598   4080   -143    665   -157
ATOM   1378  O   PRO A  89      21.577  -5.051  -7.692  1.00 31.53           O  
ANISOU 1378  O   PRO A  89     3039   4721   4217   -307    942   -264
ATOM   1379  CB  PRO A  89      21.650  -6.163  -4.617  1.00 34.07           C  
ANISOU 1379  CB  PRO A  89     3705   4902   4336    -65    438   -249
ATOM   1380  CG  PRO A  89      21.869  -5.861  -3.147  1.00 34.62           C  
ANISOU 1380  CG  PRO A  89     3931   5023   4199     62    400   -252
ATOM   1381  CD  PRO A  89      21.485  -4.393  -3.034  1.00 33.40           C  
ANISOU 1381  CD  PRO A  89     3614   4859   4215     55    483   -107
ATOM   1382  HA  PRO A  89      23.070  -4.895  -5.644  1.00  0.00           H  
ATOM   1383  HB3 PRO A  89      22.241  -7.015  -4.955  1.00  0.00           H  
ATOM   1384  HB2 PRO A  89      20.599  -6.414  -4.772  1.00  0.00           H  
ATOM   1385  HG3 PRO A  89      22.928  -5.977  -2.910  1.00  0.00           H  
ATOM   1386  HG2 PRO A  89      21.303  -6.511  -2.480  1.00  0.00           H  
ATOM   1387  HD2 PRO A  89      20.408  -4.282  -2.908  1.00  0.00           H  
ATOM   1388  HD3 PRO A  89      21.983  -3.960  -2.167  1.00  0.00           H  
ATOM   1389  N   GLU A  90      19.936  -4.113  -6.424  1.00 29.47           N  
ANISOU 1389  N   GLU A  90     3087   4309   3798     -4    726    -79
ATOM   1390  CA  GLU A  90      18.934  -3.993  -7.474  1.00 26.74           C  
ANISOU 1390  CA  GLU A  90     2795   3876   3486     76    611      6
ATOM   1391  C   GLU A  90      17.991  -2.819  -7.184  1.00 25.78           C  
ANISOU 1391  C   GLU A  90     2706   3668   3420    199    602    105
ATOM   1392  O   GLU A  90      17.344  -2.793  -6.137  1.00 27.30           O  
ANISOU 1392  O   GLU A  90     2950   3768   3655    188    472    118
ATOM   1393  CB  GLU A  90      18.198  -5.343  -7.618  1.00 26.54           C  
ANISOU 1393  CB  GLU A  90     2623   3813   3646     99    583     12
ATOM   1394  CG  GLU A  90      17.076  -5.361  -8.673  1.00 24.90           C  
ANISOU 1394  CG  GLU A  90     2620   3396   3445    153    497   -121
ATOM   1395  CD  GLU A  90      16.467  -6.752  -8.851  1.00 27.54           C  
ANISOU 1395  CD  GLU A  90     2928   3903   3632     24    565      4
ATOM   1396  OE1 GLU A  90      16.394  -7.500  -7.853  1.00 27.94           O  
ANISOU 1396  OE1 GLU A  90     3117   3738   3758    160    455    -52
ATOM   1397  OE2 GLU A  90      16.073  -7.058  -9.995  1.00 26.97           O1-
ANISOU 1397  OE2 GLU A  90     2893   3771   3583     73    540     90
ATOM   1398  H   GLU A  90      19.647  -3.816  -5.503  1.00  0.00           H  
ATOM   1399  HA  GLU A  90      19.442  -3.789  -8.418  1.00  0.00           H  
ATOM   1400  HB3 GLU A  90      17.786  -5.626  -6.647  1.00  0.00           H  
ATOM   1401  HB2 GLU A  90      18.923  -6.118  -7.871  1.00  0.00           H  
ATOM   1402  HG3 GLU A  90      17.471  -5.018  -9.630  1.00  0.00           H  
ATOM   1403  HG2 GLU A  90      16.275  -4.675  -8.399  1.00  0.00           H  
ATOM   1404  N   ILE A  91      17.917  -1.898  -8.155  1.00 25.14           N  
ANISOU 1404  N   ILE A  91     2736   3575   3238    264    511    229
ATOM   1405  CA  ILE A  91      16.947  -0.812  -8.230  1.00 24.34           C  
ANISOU 1405  CA  ILE A  91     2967   3233   3047    150    541    231
ATOM   1406  C   ILE A  91      15.755  -1.304  -9.062  1.00 24.09           C  
ANISOU 1406  C   ILE A  91     2967   3166   3020    144    497    176
ATOM   1407  O   ILE A  91      15.966  -1.872 -10.132  1.00 24.26           O  
ANISOU 1407  O   ILE A  91     2939   3004   3273    276    721    101
ATOM   1408  CB  ILE A  91      17.559   0.434  -8.943  1.00 23.26           C  
ANISOU 1408  CB  ILE A  91     2776   3079   2980     71    528    233
ATOM   1409  CG1 ILE A  91      18.742   0.996  -8.123  1.00 26.58           C  
ANISOU 1409  CG1 ILE A  91     3421   3537   3140    240    735    375
ATOM   1410  CG2 ILE A  91      16.527   1.541  -9.270  1.00 24.56           C  
ANISOU 1410  CG2 ILE A  91     3053   3115   3161    209    191    359
ATOM   1411  CD1 ILE A  91      19.534   2.116  -8.815  1.00 25.46           C  
ANISOU 1411  CD1 ILE A  91     3477   3046   3150    283    650    306
ATOM   1412  H   ILE A  91      18.510  -1.998  -8.969  1.00  0.00           H  
ATOM   1413  HA  ILE A  91      16.611  -0.532  -7.229  1.00  0.00           H  
ATOM   1414  HB  ILE A  91      17.975   0.107  -9.895  1.00  0.00           H  
ATOM   1415 HG13 ILE A  91      19.447   0.198  -7.887  1.00  0.00           H  
ATOM   1416 HG12 ILE A  91      18.370   1.344  -7.162  1.00  0.00           H  
ATOM   1417 HG21 ILE A  91      17.004   2.416  -9.706  1.00  0.00           H  
ATOM   1418 HG22 ILE A  91      15.786   1.216 -10.001  1.00  0.00           H  
ATOM   1419 HG23 ILE A  91      15.987   1.857  -8.378  1.00  0.00           H  
ATOM   1420 HD11 ILE A  91      20.524   2.220  -8.368  1.00  0.00           H  
ATOM   1421 HD12 ILE A  91      19.673   1.912  -9.876  1.00  0.00           H  
ATOM   1422 HD13 ILE A  91      19.036   3.081  -8.721  1.00  0.00           H  
ATOM   1423  N   MET A  92      14.536  -1.047  -8.572  1.00 22.73           N  
ANISOU 1423  N   MET A  92     2780   2897   2959    240    380    217
ATOM   1424  CA  MET A  92      13.299  -1.351  -9.284  1.00 21.18           C  
ANISOU 1424  CA  MET A  92     2655   2592   2798    204    380    282
ATOM   1425  C   MET A  92      12.709  -0.064  -9.865  1.00 20.60           C  
ANISOU 1425  C   MET A  92     2635   2369   2824    419    358     51
ATOM   1426  O   MET A  92      12.784   0.991  -9.236  1.00 22.40           O  
ANISOU 1426  O   MET A  92     2799   2574   3135    703    190   -270
ATOM   1427  CB  MET A  92      12.306  -2.030  -8.326  1.00 21.48           C  
ANISOU 1427  CB  MET A  92     2787   2554   2819    302      9    360
ATOM   1428  CG  MET A  92      12.813  -3.360  -7.746  1.00 22.76           C  
ANISOU 1428  CG  MET A  92     2843   2726   3075    203     42    317
ATOM   1429  SD  MET A  92      13.304  -4.658  -8.920  1.00 23.92           S  
ANISOU 1429  SD  MET A  92     2792   2952   3344    357    371    312
ATOM   1430  CE  MET A  92      11.750  -4.953  -9.799  1.00 23.99           C  
ANISOU 1430  CE  MET A  92     2370   3368   3377    148    488     51
ATOM   1431  H   MET A  92      14.435  -0.540  -7.702  1.00  0.00           H  
ATOM   1432  HA  MET A  92      13.489  -2.036 -10.112  1.00  0.00           H  
ATOM   1433  HB3 MET A  92      11.352  -2.195  -8.829  1.00  0.00           H  
ATOM   1434  HB2 MET A  92      12.090  -1.356  -7.496  1.00  0.00           H  
ATOM   1435  HG3 MET A  92      12.044  -3.768  -7.100  1.00  0.00           H  
ATOM   1436  HG2 MET A  92      13.671  -3.170  -7.102  1.00  0.00           H  
ATOM   1437  HE1 MET A  92      11.883  -5.752 -10.526  1.00  0.00           H  
ATOM   1438  HE2 MET A  92      10.962  -5.247  -9.107  1.00  0.00           H  
ATOM   1439  HE3 MET A  92      11.438  -4.056 -10.333  1.00  0.00           H  
ATOM   1440  N   VAL A  93      12.192  -0.165 -11.084  1.00 20.16           N  
ANISOU 1440  N   VAL A  93     2664   2198   2795    487    548    201
ATOM   1441  CA  VAL A  93      11.519   0.909 -11.785  1.00 19.70           C  
ANISOU 1441  CA  VAL A  93     2874   1818   2791    353    334    304
ATOM   1442  C   VAL A  93      10.123   0.364 -12.102  1.00 18.95           C  
ANISOU 1442  C   VAL A  93     2882   1861   2454    378    304    146
ATOM   1443  O   VAL A  93      10.005  -0.682 -12.749  1.00 19.62           O  
ANISOU 1443  O   VAL A  93     3290   1738   2424    428    341    131
ATOM   1444  CB  VAL A  93      12.251   1.265 -13.103  1.00 20.38           C  
ANISOU 1444  CB  VAL A  93     2857   1884   3002    402    380    209
ATOM   1445  CG1 VAL A  93      11.523   2.339 -13.931  1.00 22.04           C  
ANISOU 1445  CG1 VAL A  93     3029   2147   3197    388    142    334
ATOM   1446  CG2 VAL A  93      13.702   1.706 -12.833  1.00 21.95           C  
ANISOU 1446  CG2 VAL A  93     3222   1962   3157    258    466    507
ATOM   1447  H   VAL A  93      12.326  -1.014 -11.620  1.00  0.00           H  
ATOM   1448  HA  VAL A  93      11.439   1.803 -11.166  1.00  0.00           H  
ATOM   1449  HB  VAL A  93      12.302   0.362 -13.710  1.00  0.00           H  
ATOM   1450 HG11 VAL A  93      12.092   2.603 -14.819  1.00  0.00           H  
ATOM   1451 HG12 VAL A  93      10.544   2.006 -14.276  1.00  0.00           H  
ATOM   1452 HG13 VAL A  93      11.389   3.249 -13.344  1.00  0.00           H  
ATOM   1453 HG21 VAL A  93      14.232   1.892 -13.762  1.00  0.00           H  
ATOM   1454 HG22 VAL A  93      13.739   2.619 -12.237  1.00  0.00           H  
ATOM   1455 HG23 VAL A  93      14.268   0.940 -12.302  1.00  0.00           H  
ATOM   1456  N   ILE A  94       9.105   1.057 -11.590  1.00 19.93           N  
ANISOU 1456  N   ILE A  94     3006   1912   2655    423    254    326
ATOM   1457  CA  ILE A  94       7.717   0.605 -11.631  1.00 17.51           C  
ANISOU 1457  CA  ILE A  94     2533   1517   2602    428    134    225
ATOM   1458  C   ILE A  94       6.855   1.489 -12.561  1.00 18.09           C  
ANISOU 1458  C   ILE A  94     2587   1715   2569    532    271    148
ATOM   1459  O   ILE A  94       5.631   1.424 -12.503  1.00 19.36           O  
ANISOU 1459  O   ILE A  94     2693   2006   2655    636    289    263
ATOM   1460  CB  ILE A  94       7.126   0.529 -10.192  1.00 18.40           C  
ANISOU 1460  CB  ILE A  94     2669   1692   2627    516    166    -71
ATOM   1461  CG1 ILE A  94       6.909   1.885  -9.492  1.00 17.64           C  
ANISOU 1461  CG1 ILE A  94     2776   1437   2488    557     18     24
ATOM   1462  CG2 ILE A  94       7.971  -0.398  -9.289  1.00 20.64           C  
ANISOU 1462  CG2 ILE A  94     2486   2396   2959    315    143     20
ATOM   1463  CD1 ILE A  94       5.940   1.801  -8.311  1.00 19.56           C  
ANISOU 1463  CD1 ILE A  94     2908   1612   2910    396    101   -183
ATOM   1464  H   ILE A  94       9.284   1.909 -11.061  1.00  0.00           H  
ATOM   1465  HA  ILE A  94       7.652  -0.398 -12.061  1.00  0.00           H  
ATOM   1466  HB  ILE A  94       6.143   0.070 -10.303  1.00  0.00           H  
ATOM   1467 HG13 ILE A  94       6.524   2.631 -10.185  1.00  0.00           H  
ATOM   1468 HG12 ILE A  94       7.867   2.265  -9.140  1.00  0.00           H  
ATOM   1469 HG21 ILE A  94       7.478  -0.597  -8.338  1.00  0.00           H  
ATOM   1470 HG22 ILE A  94       8.151  -1.357  -9.768  1.00  0.00           H  
ATOM   1471 HG23 ILE A  94       8.945   0.038  -9.064  1.00  0.00           H  
ATOM   1472 HD11 ILE A  94       5.609   2.793  -8.010  1.00  0.00           H  
ATOM   1473 HD12 ILE A  94       5.048   1.231  -8.569  1.00  0.00           H  
ATOM   1474 HD13 ILE A  94       6.414   1.332  -7.449  1.00  0.00           H  
ATOM   1475  N   GLY A  95       7.510   2.277 -13.423  1.00 18.85           N  
ANISOU 1475  N   GLY A  95     2333   2086   2740    606     95    217
ATOM   1476  CA  GLY A  95       6.873   2.987 -14.529  1.00 19.88           C  
ANISOU 1476  CA  GLY A  95     2312   2423   2817    826    -35    132
ATOM   1477  C   GLY A  95       6.228   4.302 -14.067  1.00 20.46           C  
ANISOU 1477  C   GLY A  95     2724   2424   2625    822    158     61
ATOM   1478  O   GLY A  95       6.621   4.886 -13.057  1.00 21.19           O  
ANISOU 1478  O   GLY A  95     2950   2453   2647   1015     32    121
ATOM   1479  H   GLY A  95       8.514   2.305 -13.359  1.00  0.00           H  
ATOM   1480  HA3 GLY A  95       6.137   2.334 -14.995  1.00  0.00           H  
ATOM   1481  HA2 GLY A  95       7.632   3.205 -15.279  1.00  0.00           H  
ATOM   1482  N   GLY A  96       5.244   4.858 -14.781  1.00 20.97           N  
ANISOU 1482  N   GLY A  96     2776   2420   2771    953    183    -13
ATOM   1483  CA  GLY A  96       4.537   4.341 -15.951  1.00 20.82           C  
ANISOU 1483  CA  GLY A  96     2732   2273   2905    990    187      4
ATOM   1484  C   GLY A  96       5.335   4.581 -17.238  1.00 21.22           C  
ANISOU 1484  C   GLY A  96     2748   2439   2876    856    118    146
ATOM   1485  O   GLY A  96       6.563   4.486 -17.246  1.00 21.04           O  
ANISOU 1485  O   GLY A  96     3122   2087   2785    908    190    201
ATOM   1486  H   GLY A  96       4.856   5.710 -14.399  1.00  0.00           H  
ATOM   1487  HA3 GLY A  96       3.572   4.844 -16.007  1.00  0.00           H  
ATOM   1488  HA2 GLY A  96       4.317   3.279 -15.849  1.00  0.00           H  
ATOM   1489  N   GLY A  97       4.621   4.857 -18.339  1.00 22.44           N  
ANISOU 1489  N   GLY A  97     2907   2637   2980   1100    203    221
ATOM   1490  CA  GLY A  97       5.126   4.794 -19.715  1.00 22.90           C  
ANISOU 1490  CA  GLY A  97     3108   2418   3174   1192    273    231
ATOM   1491  C   GLY A  97       6.344   5.698 -19.942  1.00 23.85           C  
ANISOU 1491  C   GLY A  97     3180   2713   3167   1124    217    115
ATOM   1492  O   GLY A  97       7.375   5.209 -20.399  1.00 24.12           O  
ANISOU 1492  O   GLY A  97     3500   2552   3112   1315     89    196
ATOM   1493  H   GLY A  97       3.647   5.109 -18.234  1.00  0.00           H  
ATOM   1494  HA3 GLY A  97       4.338   5.104 -20.398  1.00  0.00           H  
ATOM   1495  HA2 GLY A  97       5.377   3.762 -19.964  1.00  0.00           H  
ATOM   1496  N   ARG A  98       6.237   6.985 -19.568  1.00 24.11           N  
ANISOU 1496  N   ARG A  98     3445   2617   3098   1287    198    129
ATOM   1497  CA  ARG A  98       7.289   8.005 -19.624  1.00 24.78           C  
ANISOU 1497  CA  ARG A  98     3466   2767   3180   1033    224    115
ATOM   1498  C   ARG A  98       8.574   7.608 -18.874  1.00 24.66           C  
ANISOU 1498  C   ARG A  98     3461   2734   3173    831    255     24
ATOM   1499  O   ARG A  98       9.665   7.871 -19.377  1.00 23.77           O  
ANISOU 1499  O   ARG A  98     3658   2175   3196   1251    208    279
ATOM   1500  CB  ARG A  98       6.691   9.343 -19.121  1.00 25.46           C  
ANISOU 1500  CB  ARG A  98     3471   2922   3279    861    199    124
ATOM   1501  CG  ARG A  98       7.674  10.487 -18.809  1.00 33.68           C  
ANISOU 1501  CG  ARG A  98     4538   4104   4154    418     54    333
ATOM   1502  CD  ARG A  98       8.400  11.053 -20.035  1.00 41.40           C  
ANISOU 1502  CD  ARG A  98     5728   4813   5189    305    -17    305
ATOM   1503  NE  ARG A  98       9.443  12.000 -19.615  1.00 43.21           N  
ANISOU 1503  NE  ARG A  98     5706   5380   5331    188    -51    480
ATOM   1504  CZ  ARG A  98      10.627  12.203 -20.217  1.00 44.35           C  
ANISOU 1504  CZ  ARG A  98     5805   5570   5473    157    -79    246
ATOM   1505  NH1 ARG A  98      10.988  11.510 -21.307  1.00 40.72           N  
ANISOU 1505  NH1 ARG A  98     5550   4373   5548    481   -248    337
ATOM   1506  NH2 ARG A  98      11.464  13.116 -19.709  1.00 40.98           N1+
ANISOU 1506  NH2 ARG A  98     5402   5353   4816    461   -316    487
ATOM   1507  H   ARG A  98       5.346   7.311 -19.202  1.00  0.00           H  
ATOM   1508  HA  ARG A  98       7.548   8.124 -20.677  1.00  0.00           H  
ATOM   1509  HB3 ARG A  98       6.148   9.149 -18.196  1.00  0.00           H  
ATOM   1510  HB2 ARG A  98       5.941   9.690 -19.834  1.00  0.00           H  
ATOM   1511  HG3 ARG A  98       8.377  10.232 -18.017  1.00  0.00           H  
ATOM   1512  HG2 ARG A  98       7.059  11.291 -18.402  1.00  0.00           H  
ATOM   1513  HD3 ARG A  98       7.707  11.646 -20.633  1.00  0.00           H  
ATOM   1514  HD2 ARG A  98       8.765  10.253 -20.679  1.00  0.00           H  
ATOM   1515  HE  ARG A  98       9.210  12.578 -18.821  1.00  0.00           H  
ATOM   1516 HH12 ARG A  98      11.881  11.670 -21.749  1.00  0.00           H  
ATOM   1517 HH11 ARG A  98      10.362  10.817 -21.693  1.00  0.00           H  
ATOM   1518 HH22 ARG A  98      12.368  13.273 -20.131  1.00  0.00           H  
ATOM   1519 HH21 ARG A  98      11.216  13.631 -18.877  1.00  0.00           H  
ATOM   1520  N   VAL A  99       8.423   6.976 -17.701  1.00 22.98           N  
ANISOU 1520  N   VAL A  99     3143   2563   3024    993    236    253
ATOM   1521  CA  VAL A  99       9.535   6.494 -16.886  1.00 22.03           C  
ANISOU 1521  CA  VAL A  99     3206   2172   2990    910    221    125
ATOM   1522  C   VAL A  99      10.172   5.195 -17.430  1.00 22.37           C  
ANISOU 1522  C   VAL A  99     3343   2099   3056    843    376    176
ATOM   1523  O   VAL A  99      11.394   5.074 -17.352  1.00 24.90           O  
ANISOU 1523  O   VAL A  99     3713   2567   3179    895    315    220
ATOM   1524  CB  VAL A  99       9.104   6.372 -15.398  1.00 21.03           C  
ANISOU 1524  CB  VAL A  99     3084   1746   3158    900     90    186
ATOM   1525  CG1 VAL A  99       9.981   5.484 -14.495  1.00 22.48           C  
ANISOU 1525  CG1 VAL A  99     2755   2359   3427    771    161     55
ATOM   1526  CG2 VAL A  99       8.980   7.778 -14.783  1.00 22.68           C  
ANISOU 1526  CG2 VAL A  99     3254   2276   3085    849    104     30
ATOM   1527  H   VAL A  99       7.493   6.804 -17.342  1.00  0.00           H  
ATOM   1528  HA  VAL A  99      10.324   7.248 -16.930  1.00  0.00           H  
ATOM   1529  HB  VAL A  99       8.106   5.934 -15.378  1.00  0.00           H  
ATOM   1530 HG11 VAL A  99       9.644   5.521 -13.458  1.00  0.00           H  
ATOM   1531 HG12 VAL A  99       9.926   4.441 -14.803  1.00  0.00           H  
ATOM   1532 HG13 VAL A  99      11.025   5.798 -14.515  1.00  0.00           H  
ATOM   1533 HG21 VAL A  99       8.738   7.727 -13.725  1.00  0.00           H  
ATOM   1534 HG22 VAL A  99       9.912   8.335 -14.878  1.00  0.00           H  
ATOM   1535 HG23 VAL A  99       8.200   8.361 -15.271  1.00  0.00           H  
ATOM   1536  N   TYR A 100       9.385   4.293 -18.038  1.00 22.61           N  
ANISOU 1536  N   TYR A 100     3459   2322   2809    808    276    217
ATOM   1537  CA  TYR A 100       9.920   3.110 -18.725  1.00 22.03           C  
ANISOU 1537  CA  TYR A 100     3515   2176   2679    670    323    246
ATOM   1538  C   TYR A 100      10.811   3.473 -19.927  1.00 23.50           C  
ANISOU 1538  C   TYR A 100     3532   2388   3006    635    297    257
ATOM   1539  O   TYR A 100      11.863   2.856 -20.090  1.00 24.55           O  
ANISOU 1539  O   TYR A 100     3935   2167   3224    756    202    187
ATOM   1540  CB  TYR A 100       8.797   2.150 -19.180  1.00 21.95           C  
ANISOU 1540  CB  TYR A 100     3557   2073   2709    808    340    331
ATOM   1541  CG  TYR A 100       8.001   1.410 -18.112  1.00 20.82           C  
ANISOU 1541  CG  TYR A 100     3247   1855   2806    543    119    191
ATOM   1542  CD1 TYR A 100       8.615   0.911 -16.940  1.00 20.66           C  
ANISOU 1542  CD1 TYR A 100     3093   2213   2543    762     72    153
ATOM   1543  CD2 TYR A 100       6.636   1.135 -18.342  1.00 21.03           C  
ANISOU 1543  CD2 TYR A 100     3078   2031   2880    591    158     35
ATOM   1544  CE1 TYR A 100       7.876   0.143 -16.021  1.00 19.01           C  
ANISOU 1544  CE1 TYR A 100     2780   1791   2651    698    301    106
ATOM   1545  CE2 TYR A 100       5.897   0.368 -17.422  1.00 20.74           C  
ANISOU 1545  CE2 TYR A 100     3069   1977   2832    992    206    -17
ATOM   1546  CZ  TYR A 100       6.516  -0.124 -16.260  1.00 20.06           C  
ANISOU 1546  CZ  TYR A 100     2964   2233   2424    768     61    156
ATOM   1547  OH  TYR A 100       5.806  -0.855 -15.360  1.00 20.84           O  
ANISOU 1547  OH  TYR A 100     3258   1930   2731    870    119    143
ATOM   1548  H   TYR A 100       8.377   4.422 -18.047  1.00  0.00           H  
ATOM   1549  HA  TYR A 100      10.567   2.591 -18.018  1.00  0.00           H  
ATOM   1550  HB3 TYR A 100       9.238   1.367 -19.800  1.00  0.00           H  
ATOM   1551  HB2 TYR A 100       8.109   2.685 -19.835  1.00  0.00           H  
ATOM   1552  HD1 TYR A 100       9.659   1.088 -16.737  1.00  0.00           H  
ATOM   1553  HD2 TYR A 100       6.158   1.487 -19.243  1.00  0.00           H  
ATOM   1554  HE1 TYR A 100       8.348  -0.243 -15.128  1.00  0.00           H  
ATOM   1555  HE2 TYR A 100       4.860   0.141 -17.613  1.00  0.00           H  
ATOM   1556  HH  TYR A 100       4.897  -1.076 -15.628  1.00  0.00           H  
ATOM   1557  N   GLU A 101      10.419   4.497 -20.704  1.00 24.03           N  
ANISOU 1557  N   GLU A 101     3746   2397   2986    775    296    249
ATOM   1558  CA  GLU A 101      11.169   5.009 -21.860  1.00 25.14           C  
ANISOU 1558  CA  GLU A 101     3895   2381   3274    775    257    349
ATOM   1559  C   GLU A 101      12.607   5.436 -21.517  1.00 24.97           C  
ANISOU 1559  C   GLU A 101     3993   2260   3234    735    288    261
ATOM   1560  O   GLU A 101      13.515   5.194 -22.312  1.00 27.20           O  
ANISOU 1560  O   GLU A 101     4250   2636   3447    744    227    182
ATOM   1561  CB  GLU A 101      10.404   6.204 -22.469  1.00 25.94           C  
ANISOU 1561  CB  GLU A 101     4006   2478   3369    833    274    298
ATOM   1562  CG  GLU A 101       9.090   5.812 -23.172  1.00 28.93           C  
ANISOU 1562  CG  GLU A 101     4065   3071   3855    530    118    407
ATOM   1563  CD  GLU A 101       8.168   6.992 -23.495  1.00 28.66           C  
ANISOU 1563  CD  GLU A 101     4032   2872   3986    743    228    272
ATOM   1564  OE1 GLU A 101       8.603   8.154 -23.325  1.00 33.22           O  
ANISOU 1564  OE1 GLU A 101     3941   4532   4147    799    -62    188
ATOM   1565  OE2 GLU A 101       7.023   6.703 -23.903  1.00 32.45           O1-
ANISOU 1565  OE2 GLU A 101     4601   3303   4422    933    356    379
ATOM   1566  H   GLU A 101       9.579   5.007 -20.464  1.00  0.00           H  
ATOM   1567  HA  GLU A 101      11.235   4.217 -22.607  1.00  0.00           H  
ATOM   1568  HB3 GLU A 101      11.038   6.724 -23.189  1.00  0.00           H  
ATOM   1569  HB2 GLU A 101      10.198   6.929 -21.682  1.00  0.00           H  
ATOM   1570  HG3 GLU A 101       8.526   5.116 -22.559  1.00  0.00           H  
ATOM   1571  HG2 GLU A 101       9.316   5.288 -24.101  1.00  0.00           H  
ATOM   1572  N   GLN A 102      12.776   6.058 -20.340  1.00 24.52           N  
ANISOU 1572  N   GLN A 102     3950   2263   3103    770    263    435
ATOM   1573  CA  GLN A 102      14.039   6.616 -19.861  1.00 24.23           C  
ANISOU 1573  CA  GLN A 102     3701   2306   3197    656    169    376
ATOM   1574  C   GLN A 102      14.961   5.579 -19.202  1.00 23.99           C  
ANISOU 1574  C   GLN A 102     3507   2267   3340    564    236    399
ATOM   1575  O   GLN A 102      16.180   5.723 -19.296  1.00 26.62           O  
ANISOU 1575  O   GLN A 102     3668   2786   3660    468    331    402
ATOM   1576  CB  GLN A 102      13.725   7.748 -18.868  1.00 25.08           C  
ANISOU 1576  CB  GLN A 102     3659   2518   3350    404    141    212
ATOM   1577  CG  GLN A 102      13.011   8.945 -19.521  1.00 25.23           C  
ANISOU 1577  CG  GLN A 102     3730   2570   3286    722     73    215
ATOM   1578  CD  GLN A 102      12.586   9.965 -18.472  1.00 26.20           C  
ANISOU 1578  CD  GLN A 102     3850   2856   3247    782    -15    176
ATOM   1579  OE1 GLN A 102      13.345  10.871 -18.142  1.00 29.11           O  
ANISOU 1579  OE1 GLN A 102     4474   3214   3373   1038     18    524
ATOM   1580  NE2 GLN A 102      11.371   9.820 -17.948  1.00 27.53           N  
ANISOU 1580  NE2 GLN A 102     4092   2922   3445    880     18    548
ATOM   1581  H   GLN A 102      11.973   6.202 -19.743  1.00  0.00           H  
ATOM   1582  HA  GLN A 102      14.579   7.044 -20.708  1.00  0.00           H  
ATOM   1583  HB3 GLN A 102      14.649   8.096 -18.404  1.00  0.00           H  
ATOM   1584  HB2 GLN A 102      13.111   7.353 -18.055  1.00  0.00           H  
ATOM   1585  HG3 GLN A 102      12.131   8.625 -20.079  1.00  0.00           H  
ATOM   1586  HG2 GLN A 102      13.672   9.426 -20.242  1.00  0.00           H  
ATOM   1587 HE22 GLN A 102      11.039  10.461 -17.235  1.00  0.00           H  
ATOM   1588 HE21 GLN A 102      10.765   9.075 -18.268  1.00  0.00           H  
ATOM   1589  N   PHE A 103      14.367   4.574 -18.536  1.00 23.95           N  
ANISOU 1589  N   PHE A 103     3683   2293   3121    528    264    399
ATOM   1590  CA  PHE A 103      15.084   3.578 -17.741  1.00 23.87           C  
ANISOU 1590  CA  PHE A 103     3677   2217   3176    496    311    331
ATOM   1591  C   PHE A 103      15.358   2.248 -18.461  1.00 24.05           C  
ANISOU 1591  C   PHE A 103     3678   2250   3208    441    398    291
ATOM   1592  O   PHE A 103      16.253   1.536 -18.011  1.00 24.76           O  
ANISOU 1592  O   PHE A 103     3784   2244   3379    219    530    334
ATOM   1593  CB  PHE A 103      14.338   3.349 -16.412  1.00 22.48           C  
ANISOU 1593  CB  PHE A 103     3545   1997   2998    504    416    175
ATOM   1594  CG  PHE A 103      14.659   4.353 -15.317  1.00 24.52           C  
ANISOU 1594  CG  PHE A 103     3796   2533   2987    519    251    494
ATOM   1595  CD1 PHE A 103      15.742   4.111 -14.446  1.00 23.66           C  
ANISOU 1595  CD1 PHE A 103     3566   2526   2897    319    465    499
ATOM   1596  CD2 PHE A 103      13.987   5.591 -15.237  1.00 25.03           C  
ANISOU 1596  CD2 PHE A 103     4137   2238   3134    557    310    248
ATOM   1597  CE1 PHE A 103      16.067   5.036 -13.465  1.00 26.08           C  
ANISOU 1597  CE1 PHE A 103     4052   2726   3129    500    258    382
ATOM   1598  CE2 PHE A 103      14.330   6.507 -14.252  1.00 26.13           C  
ANISOU 1598  CE2 PHE A 103     4037   2526   3362    409    389    219
ATOM   1599  CZ  PHE A 103      15.359   6.225 -13.363  1.00 23.35           C  
ANISOU 1599  CZ  PHE A 103     3620   2034   3215    347    628    462
ATOM   1600  H   PHE A 103      13.358   4.532 -18.501  1.00  0.00           H  
ATOM   1601  HA  PHE A 103      16.073   3.964 -17.485  1.00  0.00           H  
ATOM   1602  HB3 PHE A 103      14.571   2.361 -16.014  1.00  0.00           H  
ATOM   1603  HB2 PHE A 103      13.263   3.345 -16.590  1.00  0.00           H  
ATOM   1604  HD1 PHE A 103      16.306   3.195 -14.521  1.00  0.00           H  
ATOM   1605  HD2 PHE A 103      13.200   5.836 -15.929  1.00  0.00           H  
ATOM   1606  HE1 PHE A 103      16.875   4.826 -12.781  1.00  0.00           H  
ATOM   1607  HE2 PHE A 103      13.799   7.444 -14.182  1.00  0.00           H  
ATOM   1608  HZ  PHE A 103      15.623   6.943 -12.602  1.00  0.00           H  
ATOM   1609  N   LEU A 104      14.625   1.921 -19.543  1.00 24.88           N  
ANISOU 1609  N   LEU A 104     3825   2484   3145    484    426    177
ATOM   1610  CA  LEU A 104      14.826   0.694 -20.331  1.00 26.17           C  
ANISOU 1610  CA  LEU A 104     3835   2699   3409    325    366     96
ATOM   1611  C   LEU A 104      16.224   0.544 -20.985  1.00 26.87           C  
ANISOU 1611  C   LEU A 104     4075   2718   3415    318    325     65
ATOM   1612  O   LEU A 104      16.748  -0.569 -20.935  1.00 26.76           O  
ANISOU 1612  O   LEU A 104     4055   2582   3528    183    345    134
ATOM   1613  CB  LEU A 104      13.657   0.490 -21.328  1.00 27.10           C  
ANISOU 1613  CB  LEU A 104     3862   3033   3400    435    341     24
ATOM   1614  CG  LEU A 104      13.745  -0.730 -22.283  1.00 27.61           C  
ANISOU 1614  CG  LEU A 104     3842   3064   3581    159    195    -33
ATOM   1615  CD1 LEU A 104      13.772  -2.077 -21.529  1.00 29.00           C  
ANISOU 1615  CD1 LEU A 104     3841   3576   3601    128    204    186
ATOM   1616  CD2 LEU A 104      12.620  -0.673 -23.335  1.00 29.40           C  
ANISOU 1616  CD2 LEU A 104     3854   3442   3875    290    318     43
ATOM   1617  H   LEU A 104      13.885   2.537 -19.856  1.00  0.00           H  
ATOM   1618  HA  LEU A 104      14.752  -0.123 -19.610  1.00  0.00           H  
ATOM   1619  HB3 LEU A 104      13.555   1.392 -21.931  1.00  0.00           H  
ATOM   1620  HB2 LEU A 104      12.727   0.410 -20.766  1.00  0.00           H  
ATOM   1621  HG  LEU A 104      14.673  -0.657 -22.852  1.00  0.00           H  
ATOM   1622 HD11 LEU A 104      13.115  -2.826 -21.972  1.00  0.00           H  
ATOM   1623 HD12 LEU A 104      14.776  -2.496 -21.533  1.00  0.00           H  
ATOM   1624 HD13 LEU A 104      13.477  -1.969 -20.486  1.00  0.00           H  
ATOM   1625 HD21 LEU A 104      11.909  -1.495 -23.250  1.00  0.00           H  
ATOM   1626 HD22 LEU A 104      12.049   0.248 -23.247  1.00  0.00           H  
ATOM   1627 HD23 LEU A 104      13.029  -0.695 -24.346  1.00  0.00           H  
ATOM   1628  N   PRO A 105      16.853   1.630 -21.507  1.00 28.18           N  
ANISOU 1628  N   PRO A 105     4291   2684   3730    241    248     64
ATOM   1629  CA  PRO A 105      18.259   1.583 -21.961  1.00 28.85           C  
ANISOU 1629  CA  PRO A 105     4378   2682   3902    103    201    300
ATOM   1630  C   PRO A 105      19.288   1.277 -20.856  1.00 28.68           C  
ANISOU 1630  C   PRO A 105     4374   2669   3851    -29    262    240
ATOM   1631  O   PRO A 105      20.302   0.644 -21.146  1.00 31.58           O  
ANISOU 1631  O   PRO A 105     4799   2930   4269   -153    241    233
ATOM   1632  CB  PRO A 105      18.501   2.968 -22.589  1.00 29.25           C  
ANISOU 1632  CB  PRO A 105     4372   2714   4026    150     61    352
ATOM   1633  CG  PRO A 105      17.117   3.473 -22.959  1.00 30.22           C  
ANISOU 1633  CG  PRO A 105     4567   2902   4012    206    126    441
ATOM   1634  CD  PRO A 105      16.253   2.925 -21.834  1.00 27.53           C  
ANISOU 1634  CD  PRO A 105     4239   2456   3763    397    125    131
ATOM   1635  HA  PRO A 105      18.330   0.821 -22.739  1.00  0.00           H  
ATOM   1636  HB3 PRO A 105      19.168   2.927 -23.451  1.00  0.00           H  
ATOM   1637  HB2 PRO A 105      18.946   3.652 -21.864  1.00  0.00           H  
ATOM   1638  HG3 PRO A 105      16.807   3.029 -23.906  1.00  0.00           H  
ATOM   1639  HG2 PRO A 105      17.060   4.557 -23.058  1.00  0.00           H  
ATOM   1640  HD2 PRO A 105      16.324   3.575 -20.963  1.00  0.00           H  
ATOM   1641  HD3 PRO A 105      15.210   2.868 -22.140  1.00  0.00           H  
ATOM   1642  N   LYS A 106      18.997   1.716 -19.619  1.00 27.54           N  
ANISOU 1642  N   LYS A 106     4354   2480   3629      9    305    404
ATOM   1643  CA  LYS A 106      19.829   1.495 -18.435  1.00 27.61           C  
ANISOU 1643  CA  LYS A 106     4263   2709   3516    -52    301    456
ATOM   1644  C   LYS A 106      19.593   0.119 -17.780  1.00 28.27           C  
ANISOU 1644  C   LYS A 106     4127   2939   3675    -38    322    422
ATOM   1645  O   LYS A 106      20.443  -0.322 -17.005  1.00 30.11           O  
ANISOU 1645  O   LYS A 106     4153   3187   4098   -245    317    550
ATOM   1646  CB  LYS A 106      19.558   2.617 -17.409  1.00 29.28           C  
ANISOU 1646  CB  LYS A 106     4506   3049   3567    117    111    371
ATOM   1647  CG  LYS A 106      19.811   4.036 -17.945  1.00 29.98           C  
ANISOU 1647  CG  LYS A 106     4658   3084   3648      1     91    393
ATOM   1648  CD  LYS A 106      19.730   5.100 -16.838  1.00 35.37           C  
ANISOU 1648  CD  LYS A 106     5506   4032   3898    -25    166    256
ATOM   1649  CE  LYS A 106      19.917   6.539 -17.343  1.00 41.28           C  
ANISOU 1649  CE  LYS A 106     5648   5105   4932     50   -203    209
ATOM   1650  NZ  LYS A 106      21.239   6.755 -17.956  1.00 43.01           N1+
ANISOU 1650  NZ  LYS A 106     6155   5333   4852   -172     16    474
ATOM   1651  H   LYS A 106      18.136   2.220 -19.463  1.00  0.00           H  
ATOM   1652  HA  LYS A 106      20.880   1.544 -18.726  1.00  0.00           H  
ATOM   1653  HB3 LYS A 106      20.205   2.457 -16.547  1.00  0.00           H  
ATOM   1654  HB2 LYS A 106      18.535   2.553 -17.036  1.00  0.00           H  
ATOM   1655  HG3 LYS A 106      19.081   4.273 -18.720  1.00  0.00           H  
ATOM   1656  HG2 LYS A 106      20.791   4.069 -18.423  1.00  0.00           H  
ATOM   1657  HD3 LYS A 106      20.476   4.887 -16.070  1.00  0.00           H  
ATOM   1658  HD2 LYS A 106      18.762   5.026 -16.340  1.00  0.00           H  
ATOM   1659  HE3 LYS A 106      19.829   7.232 -16.509  1.00  0.00           H  
ATOM   1660  HE2 LYS A 106      19.139   6.795 -18.064  1.00  0.00           H  
ATOM   1661  HZ1 LYS A 106      21.317   7.718 -18.251  1.00  0.00           H  
ATOM   1662  HZ2 LYS A 106      21.961   6.556 -17.278  1.00  0.00           H  
ATOM   1663  HZ3 LYS A 106      21.347   6.148 -18.755  1.00  0.00           H  
ATOM   1664  N   ALA A 107      18.447  -0.519 -18.081  1.00 27.12           N  
ANISOU 1664  N   ALA A 107     4099   2721   3482   -141    405    471
ATOM   1665  CA  ALA A 107      18.003  -1.773 -17.483  1.00 26.75           C  
ANISOU 1665  CA  ALA A 107     3818   2833   3510   -150    295    444
ATOM   1666  C   ALA A 107      18.824  -2.977 -17.953  1.00 27.24           C  
ANISOU 1666  C   ALA A 107     3792   2965   3590   -202    409    458
ATOM   1667  O   ALA A 107      19.112  -3.096 -19.143  1.00 28.68           O  
ANISOU 1667  O   ALA A 107     4121   3004   3771   -172    459    365
ATOM   1668  CB  ALA A 107      16.521  -1.992 -17.816  1.00 27.29           C  
ANISOU 1668  CB  ALA A 107     3786   2962   3618   -115    323    564
ATOM   1669  H   ALA A 107      17.802  -0.087 -18.727  1.00  0.00           H  
ATOM   1670  HA  ALA A 107      18.102  -1.669 -16.404  1.00  0.00           H  
ATOM   1671  HB1 ALA A 107      16.097  -2.800 -17.218  1.00  0.00           H  
ATOM   1672  HB2 ALA A 107      15.950  -1.091 -17.609  1.00  0.00           H  
ATOM   1673  HB3 ALA A 107      16.367  -2.241 -18.866  1.00  0.00           H  
ATOM   1674  N   GLN A 108      19.132  -3.859 -16.995  1.00 26.47           N  
ANISOU 1674  N   GLN A 108     3552   3012   3493   -338    370    397
ATOM   1675  CA  GLN A 108      19.794  -5.144 -17.214  1.00 26.96           C  
ANISOU 1675  CA  GLN A 108     3580   3304   3359   -251    299    392
ATOM   1676  C   GLN A 108      18.818  -6.322 -17.071  1.00 26.29           C  
ANISOU 1676  C   GLN A 108     3442   3278   3269   -259    319    245
ATOM   1677  O   GLN A 108      19.211  -7.447 -17.378  1.00 26.49           O  
ANISOU 1677  O   GLN A 108     3559   3191   3314   -564    296    272
ATOM   1678  CB  GLN A 108      20.949  -5.286 -16.195  1.00  0.00           C  
ATOM   1679  CG  GLN A 108      22.069  -4.231 -16.330  1.00  0.00           C  
ATOM   1680  CD  GLN A 108      22.729  -4.218 -17.713  1.00  0.00           C  
ATOM   1681  OE1 GLN A 108      23.024  -5.268 -18.278  1.00  0.00           O  
ATOM   1682  NE2 GLN A 108      22.977  -3.025 -18.257  1.00  0.00           N  
ATOM   1683  H   GLN A 108      18.857  -3.665 -16.040  1.00  0.00           H  
ATOM   1684  HA  GLN A 108      20.192  -5.201 -18.228  1.00  0.00           H  
ATOM   1685  HB2 GLN A 108      20.546  -5.241 -15.181  1.00  0.00           H  
ATOM   1686  HB3 GLN A 108      21.398  -6.277 -16.285  1.00  0.00           H  
ATOM   1687  HG2 GLN A 108      21.671  -3.241 -16.104  1.00  0.00           H  
ATOM   1688  HG3 GLN A 108      22.842  -4.425 -15.587  1.00  0.00           H  
ATOM   1689 HE22 GLN A 108      23.420  -2.967 -19.162  1.00  0.00           H  
ATOM   1690 HE21 GLN A 108      22.720  -2.176 -17.775  1.00  0.00           H  
ATOM   1691  N   LYS A 109      17.584  -6.063 -16.602  1.00 24.50           N  
ANISOU 1691  N   LYS A 109     3175   2948   3184   -321    426    304
ATOM   1692  CA  LYS A 109      16.611  -7.095 -16.258  1.00 24.35           C  
ANISOU 1692  CA  LYS A 109     3149   2876   3227   -308    400    200
ATOM   1693  C   LYS A 109      15.178  -6.553 -16.398  1.00 23.81           C  
ANISOU 1693  C   LYS A 109     3182   2759   3103   -289    315    311
ATOM   1694  O   LYS A 109      14.935  -5.369 -16.158  1.00 23.84           O  
ANISOU 1694  O   LYS A 109     3259   2667   3131   -311    543    237
ATOM   1695  CB  LYS A 109      16.955  -7.614 -14.845  1.00 26.36           C  
ANISOU 1695  CB  LYS A 109     3631   2933   3452    -35    287    256
ATOM   1696  CG  LYS A 109      16.175  -8.845 -14.362  1.00 28.91           C  
ANISOU 1696  CG  LYS A 109     3680   3437   3866     18    203    105
ATOM   1697  CD  LYS A 109      16.770  -9.389 -13.054  1.00 32.95           C  
ANISOU 1697  CD  LYS A 109     3702   4420   4395    293     10    132
ATOM   1698  CE  LYS A 109      16.213 -10.761 -12.670  1.00 35.85           C  
ANISOU 1698  CE  LYS A 109     4341   4818   4460    318    112    183
ATOM   1699  NZ  LYS A 109      16.821 -11.258 -11.426  1.00 37.58           N1+
ANISOU 1699  NZ  LYS A 109     3980   5403   4895    346     24    -16
ATOM   1700  H   LYS A 109      17.314  -5.114 -16.387  1.00  0.00           H  
ATOM   1701  HA  LYS A 109      16.720  -7.921 -16.959  1.00  0.00           H  
ATOM   1702  HB3 LYS A 109      16.850  -6.806 -14.128  1.00  0.00           H  
ATOM   1703  HB2 LYS A 109      18.012  -7.881 -14.832  1.00  0.00           H  
ATOM   1704  HG3 LYS A 109      16.212  -9.621 -15.126  1.00  0.00           H  
ATOM   1705  HG2 LYS A 109      15.122  -8.599 -14.219  1.00  0.00           H  
ATOM   1706  HD3 LYS A 109      16.579  -8.676 -12.251  1.00  0.00           H  
ATOM   1707  HD2 LYS A 109      17.854  -9.460 -13.148  1.00  0.00           H  
ATOM   1708  HE3 LYS A 109      16.414 -11.481 -13.464  1.00  0.00           H  
ATOM   1709  HE2 LYS A 109      15.134 -10.707 -12.538  1.00  0.00           H  
ATOM   1710  HZ1 LYS A 109      16.442 -12.169 -11.209  1.00  0.00           H  
ATOM   1711  HZ2 LYS A 109      17.821 -11.334 -11.551  1.00  0.00           H  
ATOM   1712  HZ3 LYS A 109      16.614 -10.618 -10.672  1.00  0.00           H  
ATOM   1713  N   LEU A 110      14.261  -7.445 -16.794  1.00 22.35           N  
ANISOU 1713  N   LEU A 110     3058   2510   2921   -268    493    333
ATOM   1714  CA  LEU A 110      12.828  -7.200 -16.942  1.00 21.22           C  
ANISOU 1714  CA  LEU A 110     2916   2310   2836   -185    353    420
ATOM   1715  C   LEU A 110      12.058  -8.235 -16.104  1.00 21.16           C  
ANISOU 1715  C   LEU A 110     2893   2428   2718   -129    266    330
ATOM   1716  O   LEU A 110      12.490  -9.382 -16.024  1.00 22.73           O  
ANISOU 1716  O   LEU A 110     3370   2428   2837   -155     59    445
ATOM   1717  CB  LEU A 110      12.427  -7.341 -18.429  1.00 22.58           C  
ANISOU 1717  CB  LEU A 110     3239   2287   3051   -100    246    386
ATOM   1718  CG  LEU A 110      12.953  -6.254 -19.391  1.00 22.77           C  
ANISOU 1718  CG  LEU A 110     3579   2048   3022     68    286    220
ATOM   1719  CD1 LEU A 110      12.622  -6.613 -20.855  1.00 23.03           C  
ANISOU 1719  CD1 LEU A 110     3382   1757   3611   -135    493    -55
ATOM   1720  CD2 LEU A 110      12.471  -4.835 -19.028  1.00 24.46           C  
ANISOU 1720  CD2 LEU A 110     3742   2528   3022     61    161    311
ATOM   1721  H   LEU A 110      14.554  -8.399 -16.972  1.00  0.00           H  
ATOM   1722  HA  LEU A 110      12.579  -6.202 -16.595  1.00  0.00           H  
ATOM   1723  HB3 LEU A 110      11.342  -7.350 -18.507  1.00  0.00           H  
ATOM   1724  HB2 LEU A 110      12.764  -8.315 -18.778  1.00  0.00           H  
ATOM   1725  HG  LEU A 110      14.038  -6.256 -19.307  1.00  0.00           H  
ATOM   1726 HD11 LEU A 110      13.472  -6.418 -21.507  1.00  0.00           H  
ATOM   1727 HD12 LEU A 110      12.365  -7.667 -20.972  1.00  0.00           H  
ATOM   1728 HD13 LEU A 110      11.778  -6.041 -21.242  1.00  0.00           H  
ATOM   1729 HD21 LEU A 110      12.083  -4.291 -19.889  1.00  0.00           H  
ATOM   1730 HD22 LEU A 110      11.680  -4.849 -18.279  1.00  0.00           H  
ATOM   1731 HD23 LEU A 110      13.299  -4.247 -18.631  1.00  0.00           H  
ATOM   1732  N   TYR A 111      10.940  -7.827 -15.503  1.00 20.54           N  
ANISOU 1732  N   TYR A 111     2937   2233   2631   -177    412    239
ATOM   1733  CA  TYR A 111       9.963  -8.710 -14.866  1.00 19.68           C  
ANISOU 1733  CA  TYR A 111     2690   2081   2706      0    332    297
ATOM   1734  C   TYR A 111       8.626  -8.353 -15.523  1.00 19.19           C  
ANISOU 1734  C   TYR A 111     2672   1978   2640     90    248    213
ATOM   1735  O   TYR A 111       8.086  -7.283 -15.231  1.00 19.45           O  
ANISOU 1735  O   TYR A 111     2810   1999   2582    147    356    102
ATOM   1736  CB  TYR A 111       9.901  -8.465 -13.339  1.00 19.37           C  
ANISOU 1736  CB  TYR A 111     2538   2171   2647    133    489    165
ATOM   1737  CG  TYR A 111      11.152  -8.740 -12.522  1.00 20.48           C  
ANISOU 1737  CG  TYR A 111     2439   2475   2866    -44    169    155
ATOM   1738  CD1 TYR A 111      12.211  -7.808 -12.515  1.00 21.70           C  
ANISOU 1738  CD1 TYR A 111     2642   2609   2993     19    329      6
ATOM   1739  CD2 TYR A 111      11.233  -9.888 -11.706  1.00 23.14           C  
ANISOU 1739  CD2 TYR A 111     2702   3027   3061    244    481     44
ATOM   1740  CE1 TYR A 111      13.340  -8.024 -11.703  1.00 24.42           C  
ANISOU 1740  CE1 TYR A 111     2372   3627   3279    236    303    -70
ATOM   1741  CE2 TYR A 111      12.368 -10.106 -10.900  1.00 22.99           C  
ANISOU 1741  CE2 TYR A 111     2420   3329   2983   -120    445    118
ATOM   1742  CZ  TYR A 111      13.419  -9.170 -10.890  1.00 23.58           C  
ANISOU 1742  CZ  TYR A 111     2687   3196   3073     55    390    208
ATOM   1743  OH  TYR A 111      14.511  -9.379 -10.098  1.00 28.78           O  
ANISOU 1743  OH  TYR A 111     3085   4146   3702    320    445    292
ATOM   1744  H   TYR A 111      10.703  -6.841 -15.525  1.00  0.00           H  
ATOM   1745  HA  TYR A 111      10.189  -9.762 -15.050  1.00  0.00           H  
ATOM   1746  HB3 TYR A 111       9.083  -9.052 -12.918  1.00  0.00           H  
ATOM   1747  HB2 TYR A 111       9.643  -7.429 -13.148  1.00  0.00           H  
ATOM   1748  HD1 TYR A 111      12.157  -6.918 -13.125  1.00  0.00           H  
ATOM   1749  HD2 TYR A 111      10.423 -10.603 -11.676  1.00  0.00           H  
ATOM   1750  HE1 TYR A 111      14.142  -7.303 -11.707  1.00  0.00           H  
ATOM   1751  HE2 TYR A 111      12.417 -10.983 -10.271  1.00  0.00           H  
ATOM   1752  HH  TYR A 111      15.024  -8.570  -9.940  1.00  0.00           H  
ATOM   1753  N   LEU A 112       8.149  -9.190 -16.445  1.00 18.44           N  
ANISOU 1753  N   LEU A 112     2449   1953   2602    155    369    188
ATOM   1754  CA  LEU A 112       6.988  -8.896 -17.277  1.00 18.07           C  
ANISOU 1754  CA  LEU A 112     2494   1626   2745     73    401    161
ATOM   1755  C   LEU A 112       5.854  -9.862 -16.929  1.00 18.87           C  
ANISOU 1755  C   LEU A 112     2739   1963   2468    103    140    230
ATOM   1756  O   LEU A 112       6.046 -11.077 -16.987  1.00 20.69           O  
ANISOU 1756  O   LEU A 112     2803   2454   2601    -22    -26    437
ATOM   1757  CB  LEU A 112       7.367  -9.003 -18.771  1.00 18.61           C  
ANISOU 1757  CB  LEU A 112     2947   1447   2675     61    328    107
ATOM   1758  CG  LEU A 112       8.423  -7.975 -19.243  1.00 18.83           C  
ANISOU 1758  CG  LEU A 112     2861   1370   2924    149    249    118
ATOM   1759  CD1 LEU A 112       8.793  -8.188 -20.722  1.00 22.46           C  
ANISOU 1759  CD1 LEU A 112     3660   1627   3246    190     68    -23
ATOM   1760  CD2 LEU A 112       8.019  -6.512 -18.973  1.00 23.27           C  
ANISOU 1760  CD2 LEU A 112     3375   2334   3129    -39    134    104
ATOM   1761  H   LEU A 112       8.557 -10.117 -16.574  1.00  0.00           H  
ATOM   1762  HA  LEU A 112       6.630  -7.885 -17.101  1.00  0.00           H  
ATOM   1763  HB3 LEU A 112       6.466  -8.885 -19.375  1.00  0.00           H  
ATOM   1764  HB2 LEU A 112       7.727 -10.014 -18.977  1.00  0.00           H  
ATOM   1765  HG  LEU A 112       9.324  -8.181 -18.668  1.00  0.00           H  
ATOM   1766 HD11 LEU A 112       9.873  -8.134 -20.861  1.00  0.00           H  
ATOM   1767 HD12 LEU A 112       8.471  -9.164 -21.088  1.00  0.00           H  
ATOM   1768 HD13 LEU A 112       8.347  -7.441 -21.379  1.00  0.00           H  
ATOM   1769 HD21 LEU A 112       8.303  -5.841 -19.785  1.00  0.00           H  
ATOM   1770 HD22 LEU A 112       6.943  -6.412 -18.838  1.00  0.00           H  
ATOM   1771 HD23 LEU A 112       8.504  -6.139 -18.070  1.00  0.00           H  
ATOM   1772  N   THR A 113       4.688  -9.305 -16.599  1.00 17.83           N  
ANISOU 1772  N   THR A 113     2467   1783   2525    206    197     38
ATOM   1773  CA  THR A 113       3.440 -10.053 -16.542  1.00 17.53           C  
ANISOU 1773  CA  THR A 113     2617   1660   2381    212    204      1
ATOM   1774  C   THR A 113       2.727  -9.910 -17.900  1.00 18.11           C  
ANISOU 1774  C   THR A 113     2563   1852   2463     78     65    -26
ATOM   1775  O   THR A 113       2.279  -8.811 -18.234  1.00 19.01           O  
ANISOU 1775  O   THR A 113     2511   2228   2484    204     40    -23
ATOM   1776  CB  THR A 113       2.495  -9.529 -15.431  1.00 18.49           C  
ANISOU 1776  CB  THR A 113     2655   1983   2386    109    233     63
ATOM   1777  OG1 THR A 113       3.209  -9.402 -14.214  1.00 17.70           O  
ANISOU 1777  OG1 THR A 113     2294   1966   2463    337    269    224
ATOM   1778  CG2 THR A 113       1.266 -10.429 -15.204  1.00 19.09           C  
ANISOU 1778  CG2 THR A 113     2938   1781   2532     86    329    302
ATOM   1779  H   THR A 113       4.626  -8.303 -16.461  1.00  0.00           H  
ATOM   1780  HA  THR A 113       3.637 -11.109 -16.345  1.00  0.00           H  
ATOM   1781  HB  THR A 113       2.129  -8.532 -15.676  1.00  0.00           H  
ATOM   1782  HG1 THR A 113       2.580  -9.106 -13.536  1.00  0.00           H  
ATOM   1783 HG21 THR A 113       0.650 -10.076 -14.379  1.00  0.00           H  
ATOM   1784 HG22 THR A 113       0.628 -10.458 -16.084  1.00  0.00           H  
ATOM   1785 HG23 THR A 113       1.558 -11.456 -14.991  1.00  0.00           H  
ATOM   1786  N   HIS A 114       2.668 -11.002 -18.665  1.00 17.37           N  
ANISOU 1786  N   HIS A 114     2604   1688   2306    222    255     40
ATOM   1787  CA  HIS A 114       2.025 -11.081 -19.976  1.00 17.63           C  
ANISOU 1787  CA  HIS A 114     2520   1744   2431    -94    306   -113
ATOM   1788  C   HIS A 114       0.559 -11.485 -19.816  1.00 17.25           C  
ANISOU 1788  C   HIS A 114     2595   1561   2397     26     95    116
ATOM   1789  O   HIS A 114       0.250 -12.674 -19.798  1.00 18.99           O  
ANISOU 1789  O   HIS A 114     2548   1968   2696   -129     60    447
ATOM   1790  CB  HIS A 114       2.803 -12.072 -20.859  1.00 17.91           C  
ANISOU 1790  CB  HIS A 114     2817   1371   2617    -54     84    -39
ATOM   1791  CG  HIS A 114       4.214 -11.626 -21.127  1.00 18.76           C  
ANISOU 1791  CG  HIS A 114     2741   1650   2737   -310    244     32
ATOM   1792  ND1 HIS A 114       4.517 -10.576 -21.976  1.00 18.50           N  
ANISOU 1792  ND1 HIS A 114     2767   1770   2490    178    253    -13
ATOM   1793  CD2 HIS A 114       5.419 -12.067 -20.629  1.00 19.26           C  
ANISOU 1793  CD2 HIS A 114     2703   1782   2832   -159    258   -158
ATOM   1794  CE1 HIS A 114       5.844 -10.430 -21.958  1.00 20.83           C  
ANISOU 1794  CE1 HIS A 114     2711   2485   2716    -46    396    -48
ATOM   1795  NE2 HIS A 114       6.453 -11.294 -21.157  1.00 19.81           N  
ANISOU 1795  NE2 HIS A 114     2857   1609   3058   -356    163     22
ATOM   1796  H   HIS A 114       3.145 -11.841 -18.356  1.00  0.00           H  
ATOM   1797  HA  HIS A 114       2.061 -10.104 -20.464  1.00  0.00           H  
ATOM   1798  HB3 HIS A 114       2.299 -12.199 -21.818  1.00  0.00           H  
ATOM   1799  HB2 HIS A 114       2.838 -13.057 -20.394  1.00  0.00           H  
ATOM   1800  HD1 HIS A 114       3.860 -10.023 -22.507  1.00  0.00           H  
ATOM   1801  HD2 HIS A 114       5.616 -12.862 -19.925  1.00  0.00           H  
ATOM   1802  HE1 HIS A 114       6.369  -9.680 -22.531  1.00  0.00           H  
ATOM   1803  N   ILE A 115      -0.297 -10.469 -19.702  1.00 16.91           N  
ANISOU 1803  N   ILE A 115     2380   1565   2478     13    173    -98
ATOM   1804  CA  ILE A 115      -1.725 -10.579 -19.456  1.00 19.03           C  
ANISOU 1804  CA  ILE A 115     2754   1971   2505    -91    182   -133
ATOM   1805  C   ILE A 115      -2.476 -10.803 -20.785  1.00 18.50           C  
ANISOU 1805  C   ILE A 115     2516   1782   2730    -71    210     38
ATOM   1806  O   ILE A 115      -2.320 -10.031 -21.734  1.00 18.86           O  
ANISOU 1806  O   ILE A 115     2571   1943   2651    269    278    104
ATOM   1807  CB  ILE A 115      -2.254  -9.282 -18.774  1.00 17.59           C  
ANISOU 1807  CB  ILE A 115     2713   1479   2490     44     43    -82
ATOM   1808  CG1 ILE A 115      -1.475  -8.994 -17.466  1.00 20.11           C  
ANISOU 1808  CG1 ILE A 115     2948   2268   2422    217    359   -390
ATOM   1809  CG2 ILE A 115      -3.783  -9.291 -18.535  1.00 20.31           C  
ANISOU 1809  CG2 ILE A 115     2551   2150   3016   -309    145    -34
ATOM   1810  CD1 ILE A 115      -1.637  -7.570 -16.935  1.00 22.14           C  
ANISOU 1810  CD1 ILE A 115     3421   2384   2607    -46      0    -95
ATOM   1811  H   ILE A 115       0.046  -9.521 -19.859  1.00  0.00           H  
ATOM   1812  HA  ILE A 115      -1.908 -11.426 -18.792  1.00  0.00           H  
ATOM   1813  HB  ILE A 115      -2.048  -8.450 -19.446  1.00  0.00           H  
ATOM   1814 HG13 ILE A 115      -0.406  -9.114 -17.627  1.00  0.00           H  
ATOM   1815 HG12 ILE A 115      -1.735  -9.720 -16.698  1.00  0.00           H  
ATOM   1816 HG21 ILE A 115      -4.135  -8.346 -18.125  1.00  0.00           H  
ATOM   1817 HG22 ILE A 115      -4.342  -9.429 -19.458  1.00  0.00           H  
ATOM   1818 HG23 ILE A 115      -4.075 -10.092 -17.857  1.00  0.00           H  
ATOM   1819 HD11 ILE A 115      -1.226  -7.485 -15.929  1.00  0.00           H  
ATOM   1820 HD12 ILE A 115      -1.124  -6.849 -17.573  1.00  0.00           H  
ATOM   1821 HD13 ILE A 115      -2.681  -7.277 -16.880  1.00  0.00           H  
ATOM   1822  N   ASP A 116      -3.319 -11.836 -20.811  1.00 18.49           N  
ANISOU 1822  N   ASP A 116     2709   1675   2637    -31    354    -61
ATOM   1823  CA  ASP A 116      -4.118 -12.240 -21.967  1.00 19.44           C  
ANISOU 1823  CA  ASP A 116     2608   2097   2680    137    267     70
ATOM   1824  C   ASP A 116      -5.459 -11.484 -21.950  1.00 21.15           C  
ANISOU 1824  C   ASP A 116     2724   2222   3087    143    368    189
ATOM   1825  O   ASP A 116      -6.500 -12.062 -21.635  1.00 22.73           O  
ANISOU 1825  O   ASP A 116     2681   2426   3527    152    325    394
ATOM   1826  CB  ASP A 116      -4.274 -13.780 -22.041  1.00 22.23           C  
ANISOU 1826  CB  ASP A 116     3472   2201   2770    247    195    129
ATOM   1827  CG  ASP A 116      -2.944 -14.547 -21.952  1.00 30.49           C  
ANISOU 1827  CG  ASP A 116     4417   3396   3771    107    -29     36
ATOM   1828  OD1 ASP A 116      -1.946 -14.051 -22.521  1.00 35.88           O  
ANISOU 1828  OD1 ASP A 116     5524   3885   4222    313   -144     64
ATOM   1829  OD2 ASP A 116      -2.962 -15.657 -21.376  1.00 37.76           O1-
ANISOU 1829  OD2 ASP A 116     5966   3796   4583    620   -285    216
ATOM   1830  H   ASP A 116      -3.438 -12.407 -19.983  1.00  0.00           H  
ATOM   1831  HA  ASP A 116      -3.600 -11.935 -22.879  1.00  0.00           H  
ATOM   1832  HB3 ASP A 116      -4.785 -14.073 -22.959  1.00  0.00           H  
ATOM   1833  HB2 ASP A 116      -4.899 -14.101 -21.208  1.00  0.00           H  
ATOM   1834  N   ALA A 117      -5.380 -10.182 -22.268  1.00 22.11           N  
ANISOU 1834  N   ALA A 117     2606   2444   3349    165     73     71
ATOM   1835  CA  ALA A 117      -6.497  -9.245 -22.309  1.00 21.01           C  
ANISOU 1835  CA  ALA A 117     2518   2362   3101    128    234    179
ATOM   1836  C   ALA A 117      -6.346  -8.353 -23.544  1.00 22.17           C  
ANISOU 1836  C   ALA A 117     2901   2409   3114    257    316    -15
ATOM   1837  O   ALA A 117      -5.376  -7.599 -23.619  1.00 21.68           O  
ANISOU 1837  O   ALA A 117     3036   2107   3092    350    346     18
ATOM   1838  CB  ALA A 117      -6.488  -8.393 -21.029  1.00 22.98           C  
ANISOU 1838  CB  ALA A 117     2943   2422   3363    468    122     15
ATOM   1839  H   ALA A 117      -4.476  -9.791 -22.495  1.00  0.00           H  
ATOM   1840  HA  ALA A 117      -7.446  -9.783 -22.370  1.00  0.00           H  
ATOM   1841  HB1 ALA A 117      -7.331  -7.703 -21.005  1.00  0.00           H  
ATOM   1842  HB2 ALA A 117      -6.556  -9.024 -20.146  1.00  0.00           H  
ATOM   1843  HB3 ALA A 117      -5.573  -7.806 -20.935  1.00  0.00           H  
ATOM   1844  N   GLU A 118      -7.312  -8.436 -24.472  1.00 22.78           N  
ANISOU 1844  N   GLU A 118     2782   2603   3270    234    168     73
ATOM   1845  CA  GLU A 118      -7.403  -7.557 -25.637  1.00 23.80           C  
ANISOU 1845  CA  GLU A 118     2910   2792   3339    616    292   -199
ATOM   1846  C   GLU A 118      -8.219  -6.315 -25.250  1.00 24.09           C  
ANISOU 1846  C   GLU A 118     2914   2653   3585    359    298     -3
ATOM   1847  O   GLU A 118      -9.448  -6.339 -25.308  1.00 27.60           O  
ANISOU 1847  O   GLU A 118     3268   3379   3839    197    514     62
ATOM   1848  CB  GLU A 118      -7.976  -8.345 -26.833  1.00  0.00           C  
ATOM   1849  CG  GLU A 118      -8.042  -7.524 -28.141  1.00  0.00           C  
ATOM   1850  CD  GLU A 118      -8.526  -8.317 -29.359  1.00  0.00           C  
ATOM   1851  OE1 GLU A 118      -8.894  -9.502 -29.193  1.00  0.00           O  
ATOM   1852  OE2 GLU A 118      -8.519  -7.712 -30.452  1.00  0.00           O1-
ATOM   1853  H   GLU A 118      -8.078  -9.082 -24.345  1.00  0.00           H  
ATOM   1854  HA  GLU A 118      -6.407  -7.226 -25.930  1.00  0.00           H  
ATOM   1855  HB2 GLU A 118      -7.355  -9.227 -26.998  1.00  0.00           H  
ATOM   1856  HB3 GLU A 118      -8.970  -8.721 -26.586  1.00  0.00           H  
ATOM   1857  HG2 GLU A 118      -8.705  -6.667 -28.021  1.00  0.00           H  
ATOM   1858  HG3 GLU A 118      -7.054  -7.125 -28.372  1.00  0.00           H  
ATOM   1859  N   VAL A 119      -7.497  -5.278 -24.802  1.00 23.72           N  
ANISOU 1859  N   VAL A 119     2973   2496   3541    634    233      8
ATOM   1860  CA  VAL A 119      -8.045  -4.040 -24.253  1.00 25.18           C  
ANISOU 1860  CA  VAL A 119     3209   2656   3701    490    246    -64
ATOM   1861  C   VAL A 119      -7.236  -2.836 -24.765  1.00 26.41           C  
ANISOU 1861  C   VAL A 119     3166   2984   3883    356    176    -45
ATOM   1862  O   VAL A 119      -6.033  -2.961 -25.001  1.00 29.64           O  
ANISOU 1862  O   VAL A 119     3509   3326   4424    327    220    -28
ATOM   1863  CB  VAL A 119      -8.001  -4.045 -22.696  1.00 25.91           C  
ANISOU 1863  CB  VAL A 119     3250   2766   3827    535    246     24
ATOM   1864  CG1 VAL A 119      -9.012  -5.038 -22.097  1.00 27.34           C  
ANISOU 1864  CG1 VAL A 119     3397   3035   3956    235     -1    127
ATOM   1865  CG2 VAL A 119      -6.599  -4.277 -22.092  1.00 27.07           C  
ANISOU 1865  CG2 VAL A 119     3269   3061   3955    540    593   -281
ATOM   1866  H   VAL A 119      -6.489  -5.344 -24.791  1.00  0.00           H  
ATOM   1867  HA  VAL A 119      -9.077  -3.911 -24.586  1.00  0.00           H  
ATOM   1868  HB  VAL A 119      -8.326  -3.059 -22.362  1.00  0.00           H  
ATOM   1869 HG11 VAL A 119      -9.050  -4.953 -21.010  1.00  0.00           H  
ATOM   1870 HG12 VAL A 119     -10.018  -4.852 -22.475  1.00  0.00           H  
ATOM   1871 HG13 VAL A 119      -8.752  -6.070 -22.336  1.00  0.00           H  
ATOM   1872 HG21 VAL A 119      -6.651  -4.352 -21.007  1.00  0.00           H  
ATOM   1873 HG22 VAL A 119      -6.157  -5.205 -22.451  1.00  0.00           H  
ATOM   1874 HG23 VAL A 119      -5.911  -3.466 -22.327  1.00  0.00           H  
ATOM   1875  N   GLU A 120      -7.923  -1.692 -24.923  1.00 25.91           N  
ANISOU 1875  N   GLU A 120     2931   3129   3783    522    215   -182
ATOM   1876  CA  GLU A 120      -7.342  -0.422 -25.360  1.00 27.63           C  
ANISOU 1876  CA  GLU A 120     3250   3272   3975    422    189      5
ATOM   1877  C   GLU A 120      -6.489   0.226 -24.256  1.00 26.20           C  
ANISOU 1877  C   GLU A 120     3187   2888   3879    514    230    -86
ATOM   1878  O   GLU A 120      -6.838   0.129 -23.077  1.00 25.38           O  
ANISOU 1878  O   GLU A 120     3015   2550   4076    594    105   -381
ATOM   1879  CB  GLU A 120      -8.482   0.511 -25.834  1.00 26.84           C  
ANISOU 1879  CB  GLU A 120     3156   3120   3920    266     88    109
ATOM   1880  CG  GLU A 120      -8.025   1.907 -26.323  1.00 30.10           C  
ANISOU 1880  CG  GLU A 120     3306   3709   4422    371   -150    448
ATOM   1881  CD  GLU A 120      -9.154   2.789 -26.864  1.00 31.81           C  
ANISOU 1881  CD  GLU A 120     3588   4014   4482    274     -5    316
ATOM   1882  OE1 GLU A 120     -10.336   2.422 -26.680  1.00 38.01           O  
ANISOU 1882  OE1 GLU A 120     3720   4971   5751   -218     34    388
ATOM   1883  OE2 GLU A 120      -8.808   3.837 -27.451  1.00 38.63           O1-
ANISOU 1883  OE2 GLU A 120     4591   4832   5255    132   -747    609
ATOM   1884  H   GLU A 120      -8.908  -1.669 -24.701  1.00  0.00           H  
ATOM   1885  HA  GLU A 120      -6.696  -0.626 -26.217  1.00  0.00           H  
ATOM   1886  HB3 GLU A 120      -9.200   0.636 -25.022  1.00  0.00           H  
ATOM   1887  HB2 GLU A 120      -9.026   0.015 -26.640  1.00  0.00           H  
ATOM   1888  HG3 GLU A 120      -7.273   1.796 -27.105  1.00  0.00           H  
ATOM   1889  HG2 GLU A 120      -7.555   2.465 -25.513  1.00  0.00           H  
ATOM   1890  N   GLY A 121      -5.413   0.902 -24.679  1.00 25.41           N  
ANISOU 1890  N   GLY A 121     3228   2634   3792    481     58   -237
ATOM   1891  CA  GLY A 121      -4.586   1.730 -23.815  1.00 24.68           C  
ANISOU 1891  CA  GLY A 121     3170   2654   3552    726    -63   -122
ATOM   1892  C   GLY A 121      -4.243   3.026 -24.546  1.00 25.41           C  
ANISOU 1892  C   GLY A 121     3277   2678   3698    713   -115    -98
ATOM   1893  O   GLY A 121      -4.093   3.038 -25.769  1.00 26.91           O  
ANISOU 1893  O   GLY A 121     3227   2784   4213    620     60   -285
ATOM   1894  H   GLY A 121      -5.207   0.945 -25.668  1.00  0.00           H  
ATOM   1895  HA3 GLY A 121      -3.659   1.211 -23.581  1.00  0.00           H  
ATOM   1896  HA2 GLY A 121      -5.088   1.962 -22.878  1.00  0.00           H  
ATOM   1897  N   ASP A 122      -4.060   4.102 -23.765  1.00 24.80           N  
ANISOU 1897  N   ASP A 122     3004   2677   3741    746   -156   -121
ATOM   1898  CA  ASP A 122      -3.428   5.353 -24.202  1.00 24.64           C  
ANISOU 1898  CA  ASP A 122     3054   2688   3620    726   -382    -67
ATOM   1899  C   ASP A 122      -1.900   5.289 -24.007  1.00 24.51           C  
ANISOU 1899  C   ASP A 122     3044   2747   3520    823   -269     56
ATOM   1900  O   ASP A 122      -1.179   6.034 -24.671  1.00 26.95           O  
ANISOU 1900  O   ASP A 122     3383   3125   3730    802   -399    -71
ATOM   1901  CB  ASP A 122      -4.016   6.617 -23.517  1.00 25.15           C  
ANISOU 1901  CB  ASP A 122     3192   2560   3805    604   -405   -261
ATOM   1902  CG  ASP A 122      -4.205   6.568 -21.992  1.00 27.35           C  
ANISOU 1902  CG  ASP A 122     3424   2930   4036    706   -418   -133
ATOM   1903  OD1 ASP A 122      -3.432   5.856 -21.313  1.00 28.24           O  
ANISOU 1903  OD1 ASP A 122     3536   3310   3883    579   -531   -565
ATOM   1904  OD2 ASP A 122      -5.078   7.322 -21.514  1.00 30.69           O1-
ANISOU 1904  OD2 ASP A 122     3533   3733   4393    353   -488    -64
ATOM   1905  H   ASP A 122      -4.217   4.024 -22.769  1.00  0.00           H  
ATOM   1906  HA  ASP A 122      -3.598   5.474 -25.273  1.00  0.00           H  
ATOM   1907  HB3 ASP A 122      -5.000   6.786 -23.957  1.00  0.00           H  
ATOM   1908  HB2 ASP A 122      -3.413   7.494 -23.757  1.00  0.00           H  
ATOM   1909  N   THR A 123      -1.450   4.408 -23.096  1.00 24.27           N  
ANISOU 1909  N   THR A 123     3041   2686   3494    861   -207   -211
ATOM   1910  CA  THR A 123      -0.062   4.238 -22.693  1.00 22.30           C  
ANISOU 1910  CA  THR A 123     2956   2341   3174    811   -127   -277
ATOM   1911  C   THR A 123       0.346   2.769 -22.900  1.00 22.33           C  
ANISOU 1911  C   THR A 123     3080   2284   3118    859    -19   -289
ATOM   1912  O   THR A 123      -0.397   1.865 -22.508  1.00 21.87           O  
ANISOU 1912  O   THR A 123     3011   2320   2979    688   -110   -138
ATOM   1913  CB  THR A 123       0.133   4.584 -21.193  1.00 23.27           C  
ANISOU 1913  CB  THR A 123     3110   2490   3239    657    -53   -459
ATOM   1914  OG1 THR A 123      -0.458   5.836 -20.899  1.00 25.79           O  
ANISOU 1914  OG1 THR A 123     3536   2861   3399    598   -443   -521
ATOM   1915  CG2 THR A 123       1.611   4.692 -20.786  1.00 23.09           C  
ANISOU 1915  CG2 THR A 123     3029   2526   3217    519    143   -365
ATOM   1916  H   THR A 123      -2.120   3.839 -22.597  1.00  0.00           H  
ATOM   1917  HA  THR A 123       0.591   4.874 -23.294  1.00  0.00           H  
ATOM   1918  HB  THR A 123      -0.361   3.840 -20.564  1.00  0.00           H  
ATOM   1919  HG1 THR A 123      -1.406   5.781 -21.070  1.00  0.00           H  
ATOM   1920 HG21 THR A 123       1.714   4.899 -19.721  1.00  0.00           H  
ATOM   1921 HG22 THR A 123       2.163   3.779 -20.999  1.00  0.00           H  
ATOM   1922 HG23 THR A 123       2.105   5.501 -21.326  1.00  0.00           H  
ATOM   1923  N   HIS A 124       1.518   2.569 -23.520  1.00 22.81           N  
ANISOU 1923  N   HIS A 124     3131   2388   3148    759   -171   -186
ATOM   1924  CA  HIS A 124       2.072   1.262 -23.878  1.00 22.61           C  
ANISOU 1924  CA  HIS A 124     3296   2090   3205    629   -140   -189
ATOM   1925  C   HIS A 124       3.514   1.152 -23.361  1.00 21.34           C  
ANISOU 1925  C   HIS A 124     3224   2030   2853    649    -49      8
ATOM   1926  O   HIS A 124       4.193   2.170 -23.212  1.00 24.32           O  
ANISOU 1926  O   HIS A 124     3695   2502   3041    709   -246    126
ATOM   1927  CB  HIS A 124       2.047   1.095 -25.415  1.00 21.95           C  
ANISOU 1927  CB  HIS A 124     3232   1581   3523    745   -167   -136
ATOM   1928  CG  HIS A 124       0.692   1.234 -26.072  1.00 23.95           C  
ANISOU 1928  CG  HIS A 124     3323   1760   4014    894     13   -197
ATOM   1929  ND1 HIS A 124       0.000   0.162 -26.610  1.00 25.89           N  
ANISOU 1929  ND1 HIS A 124     3163   2019   4656    868    174   -120
ATOM   1930  CD2 HIS A 124      -0.089   2.341 -26.331  1.00 22.13           C  
ANISOU 1930  CD2 HIS A 124     2698   1793   3916   1275   -203   -211
ATOM   1931  CE1 HIS A 124      -1.124   0.646 -27.143  1.00 22.05           C  
ANISOU 1931  CE1 HIS A 124     2940   1229   4209    979    -33   -310
ATOM   1932  NE2 HIS A 124      -1.250   1.959 -27.003  1.00 28.93           N  
ANISOU 1932  NE2 HIS A 124     3391   2751   4849    799     27   -236
ATOM   1933  H   HIS A 124       2.082   3.365 -23.785  1.00  0.00           H  
ATOM   1934  HA  HIS A 124       1.485   0.463 -23.423  1.00  0.00           H  
ATOM   1935  HB3 HIS A 124       2.453   0.119 -25.683  1.00  0.00           H  
ATOM   1936  HB2 HIS A 124       2.707   1.829 -25.879  1.00  0.00           H  
ATOM   1937  HD1 HIS A 124       0.294  -0.807 -26.631  1.00  0.00           H  
ATOM   1938  HD2 HIS A 124       0.094   3.378 -26.087  1.00  0.00           H  
ATOM   1939  HE1 HIS A 124      -1.857   0.028 -27.642  1.00  0.00           H  
ATOM   1940  N   PHE A 125       3.966  -0.092 -23.131  1.00 21.34           N  
ANISOU 1940  N   PHE A 125     3065   2022   3019    604    -26     87
ATOM   1941  CA  PHE A 125       5.352  -0.409 -22.783  1.00 20.39           C  
ANISOU 1941  CA  PHE A 125     3106   1860   2778    592     80    277
ATOM   1942  C   PHE A 125       6.225  -0.233 -24.048  1.00 22.16           C  
ANISOU 1942  C   PHE A 125     3596   1982   2839    585    136     44
ATOM   1943  O   PHE A 125       5.854  -0.792 -25.084  1.00 23.84           O  
ANISOU 1943  O   PHE A 125     3812   2138   3107    684    266     56
ATOM   1944  CB  PHE A 125       5.428  -1.864 -22.278  1.00 22.12           C  
ANISOU 1944  CB  PHE A 125     3221   2363   2819    591    214    322
ATOM   1945  CG  PHE A 125       6.726  -2.195 -21.559  1.00 19.99           C  
ANISOU 1945  CG  PHE A 125     2878   1945   2771    346    206    144
ATOM   1946  CD1 PHE A 125       6.892  -1.816 -20.210  1.00 20.93           C  
ANISOU 1946  CD1 PHE A 125     3200   2018   2733    377    329    272
ATOM   1947  CD2 PHE A 125       7.835  -2.710 -22.263  1.00 22.02           C  
ANISOU 1947  CD2 PHE A 125     2866   2169   3330    283    183     17
ATOM   1948  CE1 PHE A 125       8.113  -2.004 -19.577  1.00 20.66           C  
ANISOU 1948  CE1 PHE A 125     3069   1985   2795    316    316    219
ATOM   1949  CE2 PHE A 125       9.050  -2.888 -21.613  1.00 22.17           C  
ANISOU 1949  CE2 PHE A 125     2992   2302   3128    513    516   -208
ATOM   1950  CZ  PHE A 125       9.186  -2.544 -20.274  1.00 22.66           C  
ANISOU 1950  CZ  PHE A 125     3476   2382   2749    362    293    130
ATOM   1951  H   PHE A 125       3.347  -0.882 -23.270  1.00  0.00           H  
ATOM   1952  HA  PHE A 125       5.622   0.241 -21.955  1.00  0.00           H  
ATOM   1953  HB3 PHE A 125       5.284  -2.564 -23.102  1.00  0.00           H  
ATOM   1954  HB2 PHE A 125       4.617  -2.058 -21.581  1.00  0.00           H  
ATOM   1955  HD1 PHE A 125       6.069  -1.376 -19.665  1.00  0.00           H  
ATOM   1956  HD2 PHE A 125       7.744  -2.959 -23.308  1.00  0.00           H  
ATOM   1957  HE1 PHE A 125       8.233  -1.718 -18.543  1.00  0.00           H  
ATOM   1958  HE2 PHE A 125       9.898  -3.283 -22.150  1.00  0.00           H  
ATOM   1959  HZ  PHE A 125      10.135  -2.682 -19.777  1.00  0.00           H  
ATOM   1960  N   PRO A 126       7.338   0.535 -23.964  1.00 23.29           N  
ANISOU 1960  N   PRO A 126     3962   1816   3069    407    226    166
ATOM   1961  CA  PRO A 126       8.238   0.786 -25.111  1.00 23.66           C  
ANISOU 1961  CA  PRO A 126     4044   1820   3125    272    194    230
ATOM   1962  C   PRO A 126       8.746  -0.472 -25.834  1.00 24.93           C  
ANISOU 1962  C   PRO A 126     3915   2233   3323    309    -42    159
ATOM   1963  O   PRO A 126       9.108  -1.447 -25.173  1.00 25.17           O  
ANISOU 1963  O   PRO A 126     4028   2039   3494    385    -99    162
ATOM   1964  CB  PRO A 126       9.416   1.553 -24.493  1.00 24.76           C  
ANISOU 1964  CB  PRO A 126     4049   2101   3258    267    428    148
ATOM   1965  CG  PRO A 126       8.839   2.222 -23.267  1.00 27.70           C  
ANISOU 1965  CG  PRO A 126     4652   2480   3391    -76    497    186
ATOM   1966  CD  PRO A 126       7.818   1.222 -22.762  1.00 24.18           C  
ANISOU 1966  CD  PRO A 126     4043   2044   3099    370    275    326
ATOM   1967  HA  PRO A 126       7.701   1.434 -25.807  1.00  0.00           H  
ATOM   1968  HB3 PRO A 126       9.862   2.270 -25.183  1.00  0.00           H  
ATOM   1969  HB2 PRO A 126      10.200   0.865 -24.185  1.00  0.00           H  
ATOM   1970  HG3 PRO A 126       8.316   3.125 -23.577  1.00  0.00           H  
ATOM   1971  HG2 PRO A 126       9.586   2.490 -22.522  1.00  0.00           H  
ATOM   1972  HD2 PRO A 126       8.281   0.493 -22.094  1.00  0.00           H  
ATOM   1973  HD3 PRO A 126       7.044   1.759 -22.215  1.00  0.00           H  
ATOM   1974  N   ASP A 127       8.776  -0.406 -27.176  1.00 25.87           N  
ANISOU 1974  N   ASP A 127     3895   2395   3537    378   -131    -18
ATOM   1975  CA  ASP A 127       9.380  -1.418 -28.049  1.00 25.93           C  
ANISOU 1975  CA  ASP A 127     3833   2485   3534    317    -21    -65
ATOM   1976  C   ASP A 127      10.878  -1.607 -27.763  1.00 27.06           C  
ANISOU 1976  C   ASP A 127     4089   2575   3617    101     50     65
ATOM   1977  O   ASP A 127      11.597  -0.633 -27.531  1.00 28.96           O  
ANISOU 1977  O   ASP A 127     4584   2648   3769      6     64    -37
ATOM   1978  CB AASP A 127       9.182  -1.131 -29.559  0.50 25.06           C  
ANISOU 1978  CB AASP A 127     3618   2429   3473    423    -82    -23
ATOM   1979  CB BASP A 127       9.234  -1.563 -29.597  0.50 27.98           C  
ANISOU 1979  CB BASP A 127     3982   2791   3856    346    -46      1
ATOM   1980  CG AASP A 127       7.729  -0.931 -30.000  0.50 21.70           C  
ANISOU 1980  CG AASP A 127     2859   2165   3218    267   -166     62
ATOM   1981  CG BASP A 127       9.637  -3.036 -30.180  0.50 27.55           C  
ANISOU 1981  CG BASP A 127     4006   2722   3738    212    -66    -22
ATOM   1982  OD1AASP A 127       6.840  -1.547 -29.376  0.50 18.98           O  
ANISOU 1982  OD1AASP A 127     2544   1757   2909    849    129   -292
ATOM   1983  OD1BASP A 127      10.508  -3.117 -31.133  0.50 32.47           O  
ANISOU 1983  OD1BASP A 127     4136   3614   4588     98    216    509
ATOM   1984  OD2AASP A 127       7.540  -0.233 -31.019  0.50 21.45           O1-
ANISOU 1984  OD2AASP A 127     2451   2500   3197    283    373     62
ATOM   1985  OD2BASP A 127       9.100  -4.122 -29.662  0.50 23.37           O1-
ANISOU 1985  OD2BASP A 127     2898   2653   3327    420    122     15
ATOM   1986  H   ASP A 127       8.435   0.424 -27.641  1.00  0.00           H  
ATOM   1987  HA  ASP A 127       8.876  -2.359 -27.825  1.00  0.00           H  
ATOM   1988  HB3AASP A 127       9.604  -1.941 -30.155  0.50  0.00           H  
ATOM   1989  HB3BASP A 127       9.901  -0.811 -30.019  0.50  0.00           H  
ATOM   1990  HB2AASP A 127       9.733  -0.223 -29.811  0.50  0.00           H  
ATOM   1991  HB2BASP A 127       8.222  -1.312 -29.915  0.50  0.00           H  
ATOM   1992  N   TYR A 128      11.306  -2.873 -27.816  1.00 27.14           N  
ANISOU 1992  N   TYR A 128     3922   2631   3757    -22     46    160
ATOM   1993  CA  TYR A 128      12.696  -3.294 -27.704  1.00 28.60           C  
ANISOU 1993  CA  TYR A 128     4019   2888   3959   -160     95    101
ATOM   1994  C   TYR A 128      12.898  -4.514 -28.610  1.00 29.93           C  
ANISOU 1994  C   TYR A 128     4223   3067   4081   -294     74     54
ATOM   1995  O   TYR A 128      11.952  -5.269 -28.838  1.00 30.16           O  
ANISOU 1995  O   TYR A 128     4508   2845   4105   -125      2   -110
ATOM   1996  CB  TYR A 128      13.060  -3.561 -26.220  1.00 27.71           C  
ANISOU 1996  CB  TYR A 128     3929   2650   3947    -70    213    214
ATOM   1997  CG  TYR A 128      12.340  -4.706 -25.519  1.00 26.17           C  
ANISOU 1997  CG  TYR A 128     3864   2437   3639   -219    113    150
ATOM   1998  CD1 TYR A 128      11.244  -4.447 -24.669  1.00 24.86           C  
ANISOU 1998  CD1 TYR A 128     3106   2570   3768    267    570   -376
ATOM   1999  CD2 TYR A 128      12.776  -6.035 -25.698  1.00 28.61           C  
ANISOU 1999  CD2 TYR A 128     3554   3478   3838    135    154     80
ATOM   2000  CE1 TYR A 128      10.585  -5.511 -24.019  1.00 26.19           C  
ANISOU 2000  CE1 TYR A 128     3371   2996   3583    602     89   -243
ATOM   2001  CE2 TYR A 128      12.119  -7.099 -25.053  1.00 27.63           C  
ANISOU 2001  CE2 TYR A 128     3740   2685   4071     84    352     29
ATOM   2002  CZ  TYR A 128      11.019  -6.837 -24.216  1.00 25.22           C  
ANISOU 2002  CZ  TYR A 128     2842   2777   3963    221    277     57
ATOM   2003  OH  TYR A 128      10.372  -7.865 -23.599  1.00 29.30           O  
ANISOU 2003  OH  TYR A 128     3919   2739   4473    398     85    308
ATOM   2004  H   TYR A 128      10.651  -3.613 -28.027  1.00  0.00           H  
ATOM   2005  HA  TYR A 128      13.340  -2.498 -28.082  1.00  0.00           H  
ATOM   2006  HB3 TYR A 128      12.904  -2.649 -25.644  1.00  0.00           H  
ATOM   2007  HB2 TYR A 128      14.130  -3.761 -26.152  1.00  0.00           H  
ATOM   2008  HD1 TYR A 128      10.904  -3.433 -24.516  1.00  0.00           H  
ATOM   2009  HD2 TYR A 128      13.619  -6.244 -26.338  1.00  0.00           H  
ATOM   2010  HE1 TYR A 128       9.744  -5.312 -23.372  1.00  0.00           H  
ATOM   2011  HE2 TYR A 128      12.464  -8.111 -25.204  1.00  0.00           H  
ATOM   2012  HH  TYR A 128      10.757  -8.725 -23.786  1.00  0.00           H  
ATOM   2013  N   GLU A 129      14.140  -4.692 -29.085  1.00 31.06           N  
ANISOU 2013  N   GLU A 129     4401   3089   4309   -375     19     67
ATOM   2014  CA  GLU A 129      14.567  -5.843 -29.878  1.00 32.03           C  
ANISOU 2014  CA  GLU A 129     4504   3319   4347   -252     85     53
ATOM   2015  C   GLU A 129      14.637  -7.101 -28.982  1.00 31.85           C  
ANISOU 2015  C   GLU A 129     4523   3318   4257   -183    119     23
ATOM   2016  O   GLU A 129      15.471  -7.110 -28.076  1.00 30.74           O  
ANISOU 2016  O   GLU A 129     4542   2955   4180   -332    210   -292
ATOM   2017  CB  GLU A 129      15.937  -5.489 -30.510  1.00 31.61           C  
ANISOU 2017  CB  GLU A 129     4306   3253   4451   -314    129    117
ATOM   2018  CG  GLU A 129      16.678  -6.634 -31.233  1.00 35.88           C  
ANISOU 2018  CG  GLU A 129     4902   3796   4933   -180     42    -37
ATOM   2019  CD  GLU A 129      15.835  -7.286 -32.327  1.00 36.90           C  
ANISOU 2019  CD  GLU A 129     4913   3934   5172   -118     20     47
ATOM   2020  OE1 GLU A 129      15.554  -6.590 -33.327  1.00 38.68           O  
ANISOU 2020  OE1 GLU A 129     5015   4150   5530     72     88    259
ATOM   2021  OE2 GLU A 129      15.454  -8.458 -32.120  1.00 35.94           O1-
ANISOU 2021  OE2 GLU A 129     5152   3078   5424    -49   -258   -123
ATOM   2022  H   GLU A 129      14.866  -4.031 -28.851  1.00  0.00           H  
ATOM   2023  HA  GLU A 129      13.853  -5.960 -30.690  1.00  0.00           H  
ATOM   2024  HB3 GLU A 129      16.597  -5.085 -29.744  1.00  0.00           H  
ATOM   2025  HB2 GLU A 129      15.792  -4.671 -31.219  1.00  0.00           H  
ATOM   2026  HG3 GLU A 129      16.999  -7.395 -30.520  1.00  0.00           H  
ATOM   2027  HG2 GLU A 129      17.593  -6.249 -31.686  1.00  0.00           H  
ATOM   2028  N   PRO A 130      13.765  -8.119 -29.203  1.00 31.23           N  
ANISOU 2028  N   PRO A 130     4459   3233   4173   -233    155     22
ATOM   2029  CA  PRO A 130      13.718  -9.311 -28.334  1.00 32.61           C  
ANISOU 2029  CA  PRO A 130     4498   3617   4276    -54    128     21
ATOM   2030  C   PRO A 130      14.979 -10.197 -28.351  1.00 33.42           C  
ANISOU 2030  C   PRO A 130     4589   3692   4418     -6    105    -21
ATOM   2031  O   PRO A 130      15.193 -10.914 -27.374  1.00 33.69           O  
ANISOU 2031  O   PRO A 130     4595   3895   4311    170     89     92
ATOM   2032  CB  PRO A 130      12.470 -10.072 -28.808  1.00 34.10           C  
ANISOU 2032  CB  PRO A 130     4628   3970   4358     49    130     95
ATOM   2033  CG  PRO A 130      12.317  -9.669 -30.264  1.00 33.25           C  
ANISOU 2033  CG  PRO A 130     4537   3759   4337     49    261    241
ATOM   2034  CD  PRO A 130      12.745  -8.208 -30.253  1.00 31.16           C  
ANISOU 2034  CD  PRO A 130     4470   3299   4071    -20    118     -5
ATOM   2035  HA  PRO A 130      13.566  -8.992 -27.301  1.00  0.00           H  
ATOM   2036  HB3 PRO A 130      11.603  -9.733 -28.240  1.00  0.00           H  
ATOM   2037  HB2 PRO A 130      12.537 -11.154 -28.683  1.00  0.00           H  
ATOM   2038  HG3 PRO A 130      11.311  -9.824 -30.656  1.00  0.00           H  
ATOM   2039  HG2 PRO A 130      13.011 -10.247 -30.877  1.00  0.00           H  
ATOM   2040  HD2 PRO A 130      13.092  -7.911 -31.241  1.00  0.00           H  
ATOM   2041  HD3 PRO A 130      11.900  -7.574 -29.985  1.00  0.00           H  
ATOM   2042  N   ASP A 131      15.805 -10.108 -29.412  1.00 34.88           N  
ANISOU 2042  N   ASP A 131     4828   3800   4623    -66     -1   -189
ATOM   2043  CA  ASP A 131      17.106 -10.784 -29.513  1.00 35.75           C  
ANISOU 2043  CA  ASP A 131     4939   3798   4847   -182    -18   -204
ATOM   2044  C   ASP A 131      18.160 -10.266 -28.514  1.00 35.70           C  
ANISOU 2044  C   ASP A 131     4899   3733   4931   -241    -73   -175
ATOM   2045  O   ASP A 131      19.060 -11.033 -28.177  1.00 36.01           O  
ANISOU 2045  O   ASP A 131     4770   3699   5212   -356   -208   -412
ATOM   2046  CB  ASP A 131      17.695 -10.803 -30.946  1.00 37.31           C  
ANISOU 2046  CB  ASP A 131     5219   3921   5033   -112    -30   -224
ATOM   2047  CG  ASP A 131      16.802 -11.429 -32.027  1.00 41.25           C  
ANISOU 2047  CG  ASP A 131     5644   4775   5250     11     69   -103
ATOM   2048  OD1 ASP A 131      15.817 -12.113 -31.670  1.00 44.03           O  
ANISOU 2048  OD1 ASP A 131     6121   5374   5234    -30      3    -20
ATOM   2049  OD2 ASP A 131      17.175 -11.273 -33.210  1.00 44.47           O1-
ANISOU 2049  OD2 ASP A 131     6258   4957   5678     39    -62   -629
ATOM   2050  H   ASP A 131      15.553  -9.523 -30.200  1.00  0.00           H  
ATOM   2051  HA  ASP A 131      16.929 -11.825 -29.234  1.00  0.00           H  
ATOM   2052  HB3 ASP A 131      18.638 -11.351 -30.944  1.00  0.00           H  
ATOM   2053  HB2 ASP A 131      17.906  -9.775 -31.244  1.00  0.00           H  
ATOM   2054  N   ASP A 132      18.020  -9.020 -28.024  1.00 33.05           N  
ANISOU 2054  N   ASP A 132     4742   3107   4708   -340    -28   -131
ATOM   2055  CA  ASP A 132      18.869  -8.430 -26.974  1.00 33.55           C  
ANISOU 2055  CA  ASP A 132     4767   3314   4664   -395    104     35
ATOM   2056  C   ASP A 132      18.626  -9.018 -25.568  1.00 32.01           C  
ANISOU 2056  C   ASP A 132     4536   3187   4436   -418    192     96
ATOM   2057  O   ASP A 132      19.406  -8.719 -24.664  1.00 32.08           O  
ANISOU 2057  O   ASP A 132     4536   3093   4560   -622    290    233
ATOM   2058  CB  ASP A 132      18.767  -6.883 -26.884  1.00 34.51           C  
ANISOU 2058  CB  ASP A 132     4847   3513   4752   -222     61    130
ATOM   2059  CG  ASP A 132      18.980  -6.101 -28.184  1.00 39.93           C  
ANISOU 2059  CG  ASP A 132     5403   4456   5311   -106     20    201
ATOM   2060  OD1 ASP A 132      19.478  -6.691 -29.168  1.00 41.68           O  
ANISOU 2060  OD1 ASP A 132     5972   3962   5900     14    176    344
ATOM   2061  OD2 ASP A 132      18.694  -4.884 -28.142  1.00 44.21           O1-
ANISOU 2061  OD2 ASP A 132     5533   5569   5693      7    -94    747
ATOM   2062  H   ASP A 132      17.264  -8.438 -28.357  1.00  0.00           H  
ATOM   2063  HA  ASP A 132      19.904  -8.669 -27.226  1.00  0.00           H  
ATOM   2064  HB3 ASP A 132      19.501  -6.513 -26.166  1.00  0.00           H  
ATOM   2065  HB2 ASP A 132      17.776  -6.625 -26.509  1.00  0.00           H  
ATOM   2066  N   TRP A 133      17.552  -9.807 -25.396  1.00 29.80           N  
ANISOU 2066  N   TRP A 133     4320   2815   4187   -500    179    158
ATOM   2067  CA  TRP A 133      17.096 -10.336 -24.113  1.00 28.48           C  
ANISOU 2067  CA  TRP A 133     3884   2945   3991   -496    162     14
ATOM   2068  C   TRP A 133      16.991 -11.864 -24.158  1.00 29.22           C  
ANISOU 2068  C   TRP A 133     4069   3068   3962   -504    213     54
ATOM   2069  O   TRP A 133      16.703 -12.443 -25.207  1.00 33.68           O  
ANISOU 2069  O   TRP A 133     4532   3790   4471   -167    193    -75
ATOM   2070  CB  TRP A 133      15.740  -9.693 -23.759  1.00 26.82           C  
ANISOU 2070  CB  TRP A 133     3712   2762   3715   -535    251     52
ATOM   2071  CG  TRP A 133      15.784  -8.205 -23.578  1.00 25.26           C  
ANISOU 2071  CG  TRP A 133     3628   2357   3612   -581    281     61
ATOM   2072  CD1 TRP A 133      15.663  -7.290 -24.564  1.00 27.65           C  
ANISOU 2072  CD1 TRP A 133     3787   3075   3644   -359    168    149
ATOM   2073  CD2 TRP A 133      16.071  -7.445 -22.368  1.00 25.66           C  
ANISOU 2073  CD2 TRP A 133     3709   2598   3442   -311    320    100
ATOM   2074  NE1 TRP A 133      15.851  -6.023 -24.054  1.00 28.55           N  
ANISOU 2074  NE1 TRP A 133     3727   3388   3731   -393    153    -58
ATOM   2075  CE2 TRP A 133      16.114  -6.057 -22.701  1.00 26.30           C  
ANISOU 2075  CE2 TRP A 133     3951   2662   3376   -275    186   -109
ATOM   2076  CE3 TRP A 133      16.310  -7.788 -21.019  1.00 25.65           C  
ANISOU 2076  CE3 TRP A 133     3594   2570   3581   -479    363   -120
ATOM   2077  CZ2 TRP A 133      16.385  -5.062 -21.745  1.00 27.27           C  
ANISOU 2077  CZ2 TRP A 133     3875   3057   3428   -350    399    109
ATOM   2078  CZ3 TRP A 133      16.593  -6.801 -20.057  1.00 25.13           C  
ANISOU 2078  CZ3 TRP A 133     3664   2374   3508   -710    264    127
ATOM   2079  CH2 TRP A 133      16.630  -5.439 -20.413  1.00 26.00           C  
ANISOU 2079  CH2 TRP A 133     3598   2807   3472   -423    502    354
ATOM   2080  H   TRP A 133      16.970 -10.031 -26.193  1.00  0.00           H  
ATOM   2081  HA  TRP A 133      17.808 -10.082 -23.326  1.00  0.00           H  
ATOM   2082  HB3 TRP A 133      15.364 -10.121 -22.831  1.00  0.00           H  
ATOM   2083  HB2 TRP A 133      14.999  -9.927 -24.525  1.00  0.00           H  
ATOM   2084  HD1 TRP A 133      15.474  -7.541 -25.596  1.00  0.00           H  
ATOM   2085  HE1 TRP A 133      15.812  -5.195 -24.631  1.00  0.00           H  
ATOM   2086  HE3 TRP A 133      16.277  -8.826 -20.724  1.00  0.00           H  
ATOM   2087  HZ2 TRP A 133      16.410  -4.023 -22.033  1.00  0.00           H  
ATOM   2088  HZ3 TRP A 133      16.780  -7.099 -19.040  1.00  0.00           H  
ATOM   2089  HH2 TRP A 133      16.843  -4.690 -19.665  1.00  0.00           H  
ATOM   2090  N   GLU A 134      17.218 -12.476 -22.989  1.00 27.59           N  
ANISOU 2090  N   GLU A 134     3908   2702   3871   -667     84    177
ATOM   2091  CA  GLU A 134      17.119 -13.909 -22.749  1.00 28.69           C  
ANISOU 2091  CA  GLU A 134     3984   3105   3809   -654    158    204
ATOM   2092  C   GLU A 134      16.112 -14.138 -21.622  1.00 27.52           C  
ANISOU 2092  C   GLU A 134     3823   2956   3676   -647    263    101
ATOM   2093  O   GLU A 134      16.351 -13.665 -20.513  1.00 27.96           O  
ANISOU 2093  O   GLU A 134     4087   2900   3637   -750    284    146
ATOM   2094  CB  GLU A 134      18.518 -14.445 -22.373  1.00 29.86           C  
ANISOU 2094  CB  GLU A 134     3958   3270   4114   -628    133    288
ATOM   2095  CG  GLU A 134      18.551 -15.957 -22.054  1.00 32.90           C  
ANISOU 2095  CG  GLU A 134     4142   3986   4370   -698     22    183
ATOM   2096  CD  GLU A 134      19.946 -16.505 -21.743  1.00 41.40           C  
ANISOU 2096  CD  GLU A 134     4743   5562   5424   -277    -49    266
ATOM   2097  OE1 GLU A 134      20.930 -15.744 -21.874  1.00 45.19           O  
ANISOU 2097  OE1 GLU A 134     5097   6002   6068   -388     56    401
ATOM   2098  OE2 GLU A 134      20.004 -17.704 -21.395  1.00 44.01           O1-
ANISOU 2098  OE2 GLU A 134     5137   5929   5655   -485   -264    344
ATOM   2099  H   GLU A 134      17.479 -11.922 -22.183  1.00  0.00           H  
ATOM   2100  HA  GLU A 134      16.771 -14.431 -23.641  1.00  0.00           H  
ATOM   2101  HB3 GLU A 134      18.902 -13.891 -21.514  1.00  0.00           H  
ATOM   2102  HB2 GLU A 134      19.203 -14.222 -23.188  1.00  0.00           H  
ATOM   2103  HG3 GLU A 134      18.146 -16.520 -22.896  1.00  0.00           H  
ATOM   2104  HG2 GLU A 134      17.918 -16.182 -21.195  1.00  0.00           H  
ATOM   2105  N   SER A 135      15.037 -14.889 -21.913  1.00 26.28           N  
ANISOU 2105  N   SER A 135     3609   2780   3594   -738    237    176
ATOM   2106  CA  SER A 135      14.078 -15.360 -20.915  1.00 25.25           C  
ANISOU 2106  CA  SER A 135     3164   2823   3606   -652    259     72
ATOM   2107  C   SER A 135      14.717 -16.448 -20.032  1.00 26.33           C  
ANISOU 2107  C   SER A 135     3261   3147   3596   -580    190     59
ATOM   2108  O   SER A 135      15.156 -17.472 -20.556  1.00 28.73           O  
ANISOU 2108  O   SER A 135     3169   3763   3981   -568    -25    -77
ATOM   2109  CB  SER A 135      12.800 -15.845 -21.627  1.00 24.88           C  
ANISOU 2109  CB  SER A 135     3275   2623   3555   -726    333    -14
ATOM   2110  OG  SER A 135      11.834 -16.301 -20.702  1.00 25.84           O  
ANISOU 2110  OG  SER A 135     3097   2561   4157   -509    172    209
ATOM   2111  H   SER A 135      14.914 -15.244 -22.849  1.00  0.00           H  
ATOM   2112  HA  SER A 135      13.799 -14.514 -20.286  1.00  0.00           H  
ATOM   2113  HB3 SER A 135      13.026 -16.656 -22.321  1.00  0.00           H  
ATOM   2114  HB2 SER A 135      12.362 -15.036 -22.212  1.00  0.00           H  
ATOM   2115  HG  SER A 135      10.960 -16.089 -21.052  1.00  0.00           H  
ATOM   2116  N   VAL A 136      14.769 -16.180 -18.718  1.00 26.28           N  
ANISOU 2116  N   VAL A 136     3022   3401   3560   -507    367     76
ATOM   2117  CA  VAL A 136      15.393 -17.036 -17.705  1.00 25.72           C  
ANISOU 2117  CA  VAL A 136     2897   3309   3565   -442    327     79
ATOM   2118  C   VAL A 136      14.367 -17.672 -16.739  1.00 26.17           C  
ANISOU 2118  C   VAL A 136     2831   3504   3608   -337    299    113
ATOM   2119  O   VAL A 136      14.762 -18.491 -15.909  1.00 29.08           O  
ANISOU 2119  O   VAL A 136     3024   3924   4098   -465    322    215
ATOM   2120  CB  VAL A 136      16.433 -16.233 -16.867  1.00 26.34           C  
ANISOU 2120  CB  VAL A 136     3042   3348   3616   -475    309     -7
ATOM   2121  CG1 VAL A 136      17.623 -15.781 -17.731  1.00 28.71           C  
ANISOU 2121  CG1 VAL A 136     3559   3413   3934   -392    417     34
ATOM   2122  CG2 VAL A 136      15.848 -15.042 -16.080  1.00 27.10           C  
ANISOU 2122  CG2 VAL A 136     2640   3870   3784   -286    222    -68
ATOM   2123  H   VAL A 136      14.374 -15.313 -18.377  1.00  0.00           H  
ATOM   2124  HA  VAL A 136      15.915 -17.865 -18.186  1.00  0.00           H  
ATOM   2125  HB  VAL A 136      16.854 -16.916 -16.127  1.00  0.00           H  
ATOM   2126 HG11 VAL A 136      18.399 -15.319 -17.120  1.00  0.00           H  
ATOM   2127 HG12 VAL A 136      18.077 -16.623 -18.253  1.00  0.00           H  
ATOM   2128 HG13 VAL A 136      17.322 -15.050 -18.480  1.00  0.00           H  
ATOM   2129 HG21 VAL A 136      16.615 -14.576 -15.460  1.00  0.00           H  
ATOM   2130 HG22 VAL A 136      15.467 -14.273 -16.750  1.00  0.00           H  
ATOM   2131 HG23 VAL A 136      15.039 -15.339 -15.413  1.00  0.00           H  
ATOM   2132  N   PHE A 137      13.080 -17.306 -16.861  1.00 24.46           N  
ANISOU 2132  N   PHE A 137     2858   3049   3386   -436    295     79
ATOM   2133  CA  PHE A 137      11.985 -17.787 -16.019  1.00 23.70           C  
ANISOU 2133  CA  PHE A 137     2618   3151   3236   -262    216     21
ATOM   2134  C   PHE A 137      10.655 -17.605 -16.758  1.00 21.46           C  
ANISOU 2134  C   PHE A 137     2435   2683   3033   -114    201    142
ATOM   2135  O   PHE A 137      10.498 -16.614 -17.467  1.00 21.93           O  
ANISOU 2135  O   PHE A 137     2741   2660   2931   -202     33    130
ATOM   2136  CB  PHE A 137      12.013 -17.036 -14.667  1.00 24.31           C  
ANISOU 2136  CB  PHE A 137     2727   3038   3471   -103    197    -73
ATOM   2137  CG  PHE A 137      10.867 -17.272 -13.697  1.00 23.48           C  
ANISOU 2137  CG  PHE A 137     2336   3316   3267    -58    133    -48
ATOM   2138  CD1 PHE A 137       9.709 -16.464 -13.746  1.00 22.00           C  
ANISOU 2138  CD1 PHE A 137     2593   2645   3119   -216    281   -290
ATOM   2139  CD2 PHE A 137      10.894 -18.379 -12.824  1.00 27.04           C  
ANISOU 2139  CD2 PHE A 137     3119   3499   3656    284     30    149
ATOM   2140  CE1 PHE A 137       8.652 -16.713 -12.882  1.00 25.20           C  
ANISOU 2140  CE1 PHE A 137     3223   3097   3255      7    379    147
ATOM   2141  CE2 PHE A 137       9.828 -18.608 -11.965  1.00 25.78           C  
ANISOU 2141  CE2 PHE A 137     2830   3291   3673    277     82   -110
ATOM   2142  CZ  PHE A 137       8.721 -17.769 -11.984  1.00 25.84           C  
ANISOU 2142  CZ  PHE A 137     3021   3260   3535    -17    149     -6
ATOM   2143  H   PHE A 137      12.818 -16.646 -17.582  1.00  0.00           H  
ATOM   2144  HA  PHE A 137      12.123 -18.855 -15.836  1.00  0.00           H  
ATOM   2145  HB3 PHE A 137      12.031 -15.972 -14.870  1.00  0.00           H  
ATOM   2146  HB2 PHE A 137      12.944 -17.258 -14.143  1.00  0.00           H  
ATOM   2147  HD1 PHE A 137       9.640 -15.647 -14.450  1.00  0.00           H  
ATOM   2148  HD2 PHE A 137      11.750 -19.038 -12.807  1.00  0.00           H  
ATOM   2149  HE1 PHE A 137       7.772 -16.087 -12.912  1.00  0.00           H  
ATOM   2150  HE2 PHE A 137       9.857 -19.443 -11.280  1.00  0.00           H  
ATOM   2151  HZ  PHE A 137       7.900 -17.952 -11.308  1.00  0.00           H  
ATOM   2152  N   SER A 138       9.719 -18.538 -16.527  1.00 21.41           N  
ANISOU 2152  N   SER A 138     2610   2723   2801   -128    156    285
ATOM   2153  CA  SER A 138       8.342 -18.486 -17.014  1.00 20.49           C  
ANISOU 2153  CA  SER A 138     2601   2324   2860     86    380    212
ATOM   2154  C   SER A 138       7.431 -19.236 -16.029  1.00 20.13           C  
ANISOU 2154  C   SER A 138     2444   2372   2830     81    222    198
ATOM   2155  O   SER A 138       7.822 -20.294 -15.533  1.00 22.23           O  
ANISOU 2155  O   SER A 138     2576   2772   3098   -112    140    244
ATOM   2156  CB  SER A 138       8.248 -19.057 -18.447  1.00 20.76           C  
ANISOU 2156  CB  SER A 138     2747   2350   2790     52    220    111
ATOM   2157  OG  SER A 138       8.284 -18.014 -19.399  1.00 21.85           O  
ANISOU 2157  OG  SER A 138     3003   2371   2928     34    229    203
ATOM   2158  H   SER A 138       9.926 -19.310 -15.910  1.00  0.00           H  
ATOM   2159  HA  SER A 138       8.015 -17.446 -17.026  1.00  0.00           H  
ATOM   2160  HB3 SER A 138       7.305 -19.586 -18.597  1.00  0.00           H  
ATOM   2161  HB2 SER A 138       9.044 -19.775 -18.650  1.00  0.00           H  
ATOM   2162  HG  SER A 138       8.315 -18.395 -20.279  1.00  0.00           H  
ATOM   2163  N   GLU A 139       6.236 -18.681 -15.774  1.00 19.88           N  
ANISOU 2163  N   GLU A 139     2575   1979   2998      1     26    133
ATOM   2164  CA  GLU A 139       5.260 -19.209 -14.822  1.00 20.45           C  
ANISOU 2164  CA  GLU A 139     2660   2221   2887    168    108    127
ATOM   2165  C   GLU A 139       3.855 -18.745 -15.232  1.00 19.97           C  
ANISOU 2165  C   GLU A 139     2771   2001   2813    113    -24    197
ATOM   2166  O   GLU A 139       3.446 -17.638 -14.880  1.00 19.93           O  
ANISOU 2166  O   GLU A 139     2854   2020   2697    172    -48     99
ATOM   2167  CB  GLU A 139       5.670 -18.820 -13.381  1.00 21.04           C  
ANISOU 2167  CB  GLU A 139     2531   2298   3163    279     82    -10
ATOM   2168  CG  GLU A 139       4.690 -19.258 -12.276  1.00 23.68           C  
ANISOU 2168  CG  GLU A 139     3244   2437   3314    586     72     -9
ATOM   2169  CD  GLU A 139       5.210 -18.896 -10.884  1.00 24.13           C  
ANISOU 2169  CD  GLU A 139     2699   2959   3509    649      6     76
ATOM   2170  OE1 GLU A 139       6.014 -19.692 -10.351  1.00 28.82           O  
ANISOU 2170  OE1 GLU A 139     3226   3313   4412    726    322    148
ATOM   2171  OE2 GLU A 139       4.816 -17.822 -10.380  1.00 25.25           O1-
ANISOU 2171  OE2 GLU A 139     2828   2896   3870    670    -98   -142
ATOM   2172  H   GLU A 139       5.998 -17.795 -16.201  1.00  0.00           H  
ATOM   2173  HA  GLU A 139       5.269 -20.299 -14.882  1.00  0.00           H  
ATOM   2174  HB3 GLU A 139       5.816 -17.740 -13.323  1.00  0.00           H  
ATOM   2175  HB2 GLU A 139       6.643 -19.263 -13.169  1.00  0.00           H  
ATOM   2176  HG3 GLU A 139       4.527 -20.335 -12.323  1.00  0.00           H  
ATOM   2177  HG2 GLU A 139       3.718 -18.790 -12.418  1.00  0.00           H  
ATOM   2178  N   PHE A 140       3.160 -19.607 -15.993  1.00 18.99           N  
ANISOU 2178  N   PHE A 140     2573   2001   2640    146     92    144
ATOM   2179  CA  PHE A 140       1.790 -19.396 -16.459  1.00 19.04           C  
ANISOU 2179  CA  PHE A 140     2739   1835   2660    -23     56    144
ATOM   2180  C   PHE A 140       0.744 -19.699 -15.371  1.00 17.70           C  
ANISOU 2180  C   PHE A 140     2520   1724   2479    167     -6    146
ATOM   2181  O   PHE A 140       0.928 -20.620 -14.575  1.00 20.47           O  
ANISOU 2181  O   PHE A 140     2862   1923   2990    330   -256    245
ATOM   2182  CB  PHE A 140       1.561 -20.203 -17.759  1.00 19.33           C  
ANISOU 2182  CB  PHE A 140     2807   2058   2477    -84    122     39
ATOM   2183  CG  PHE A 140       0.139 -20.193 -18.304  1.00 18.53           C  
ANISOU 2183  CG  PHE A 140     2522   2039   2479    -83      4    107
ATOM   2184  CD1 PHE A 140      -0.756 -21.235 -17.981  1.00 20.60           C  
ANISOU 2184  CD1 PHE A 140     3171   2086   2570   -446     98      0
ATOM   2185  CD2 PHE A 140      -0.354 -19.057 -18.981  1.00 20.71           C  
ANISOU 2185  CD2 PHE A 140     2633   2317   2916     51    -89     20
ATOM   2186  CE1 PHE A 140      -2.084 -21.157 -18.375  1.00 19.69           C  
ANISOU 2186  CE1 PHE A 140     2967   1711   2801   -276     62   -250
ATOM   2187  CE2 PHE A 140      -1.688 -18.995 -19.364  1.00 19.39           C  
ANISOU 2187  CE2 PHE A 140     3025   1976   2364    -18     76   -134
ATOM   2188  CZ  PHE A 140      -2.548 -20.044 -19.063  1.00 20.98           C  
ANISOU 2188  CZ  PHE A 140     3061   1865   3046   -205    168   -110
ATOM   2189  H   PHE A 140       3.574 -20.495 -16.234  1.00  0.00           H  
ATOM   2190  HA  PHE A 140       1.681 -18.345 -16.724  1.00  0.00           H  
ATOM   2191  HB3 PHE A 140       1.874 -21.239 -17.617  1.00  0.00           H  
ATOM   2192  HB2 PHE A 140       2.210 -19.798 -18.536  1.00  0.00           H  
ATOM   2193  HD1 PHE A 140      -0.415 -22.092 -17.418  1.00  0.00           H  
ATOM   2194  HD2 PHE A 140       0.297 -18.225 -19.195  1.00  0.00           H  
ATOM   2195  HE1 PHE A 140      -2.761 -21.962 -18.131  1.00  0.00           H  
ATOM   2196  HE2 PHE A 140      -2.059 -18.124 -19.883  1.00  0.00           H  
ATOM   2197  HZ  PHE A 140      -3.588 -19.987 -19.353  1.00  0.00           H  
ATOM   2198  N   HIS A 141      -0.351 -18.928 -15.407  1.00 18.37           N  
ANISOU 2198  N   HIS A 141     2867   1671   2442   -210    -59     69
ATOM   2199  CA  HIS A 141      -1.538 -19.080 -14.575  1.00 19.21           C  
ANISOU 2199  CA  HIS A 141     2945   1740   2614     57     -5     74
ATOM   2200  C   HIS A 141      -2.782 -18.833 -15.435  1.00 18.62           C  
ANISOU 2200  C   HIS A 141     2904   1814   2354    125    -11     93
ATOM   2201  O   HIS A 141      -2.816 -17.863 -16.193  1.00 19.28           O  
ANISOU 2201  O   HIS A 141     3050   1699   2576     95     45    460
ATOM   2202  CB  HIS A 141      -1.504 -18.045 -13.437  1.00 20.01           C  
ANISOU 2202  CB  HIS A 141     2842   2310   2450     93    -52     91
ATOM   2203  CG  HIS A 141      -0.376 -18.192 -12.450  1.00 20.04           C  
ANISOU 2203  CG  HIS A 141     2777   1747   3088    452     23   -207
ATOM   2204  ND1 HIS A 141      -0.384 -19.132 -11.434  1.00 22.56           N  
ANISOU 2204  ND1 HIS A 141     2994   2295   3283    611   -107    131
ATOM   2205  CD2 HIS A 141       0.800 -17.492 -12.301  1.00 22.76           C  
ANISOU 2205  CD2 HIS A 141     3120   2475   3052    199    122     -1
ATOM   2206  CE1 HIS A 141       0.740 -18.960 -10.732  1.00 23.76           C  
ANISOU 2206  CE1 HIS A 141     3056   2363   3606    143    141    151
ATOM   2207  NE2 HIS A 141       1.498 -17.974 -11.193  1.00 22.65           N  
ANISOU 2207  NE2 HIS A 141     2935   2213   3456    138   -193     34
ATOM   2208  H   HIS A 141      -0.407 -18.182 -16.089  1.00  0.00           H  
ATOM   2209  HA  HIS A 141      -1.587 -20.089 -14.159  1.00  0.00           H  
ATOM   2210  HB3 HIS A 141      -2.441 -18.069 -12.878  1.00  0.00           H  
ATOM   2211  HB2 HIS A 141      -1.437 -17.047 -13.870  1.00  0.00           H  
ATOM   2212  HD1 HIS A 141      -1.104 -19.815 -11.253  1.00  0.00           H  
ATOM   2213  HD2 HIS A 141       1.188 -16.677 -12.894  1.00  0.00           H  
ATOM   2214  HE1 HIS A 141       1.003 -19.555  -9.871  1.00  0.00           H  
ATOM   2215  N   ASP A 142      -3.807 -19.677 -15.248  1.00 19.39           N  
ANISOU 2215  N   ASP A 142     3013   1861   2489     54     50    237
ATOM   2216  CA  ASP A 142      -5.163 -19.462 -15.762  1.00 20.82           C  
ANISOU 2216  CA  ASP A 142     3212   2204   2495     -5     24    248
ATOM   2217  C   ASP A 142      -5.907 -18.367 -14.976  1.00 19.68           C  
ANISOU 2217  C   ASP A 142     3078   1866   2533     64     29    231
ATOM   2218  O   ASP A 142      -5.489 -17.987 -13.881  1.00 20.98           O  
ANISOU 2218  O   ASP A 142     3330   2061   2580     -8     53    179
ATOM   2219  CB  ASP A 142      -6.002 -20.761 -15.771  1.00 21.12           C  
ANISOU 2219  CB  ASP A 142     3099   2256   2667   -105     64    246
ATOM   2220  CG  ASP A 142      -5.357 -21.904 -16.552  1.00 26.89           C  
ANISOU 2220  CG  ASP A 142     3437   3091   3688    167    -67     25
ATOM   2221  OD1 ASP A 142      -5.344 -21.794 -17.798  1.00 28.18           O  
ANISOU 2221  OD1 ASP A 142     3636   2898   4171      8     93     90
ATOM   2222  OD2 ASP A 142      -4.926 -22.879 -15.899  1.00 30.76           O1-
ANISOU 2222  OD2 ASP A 142     3767   3474   4443    -50   -325    -85
ATOM   2223  H   ASP A 142      -3.699 -20.461 -14.620  1.00  0.00           H  
ATOM   2224  HA  ASP A 142      -5.073 -19.121 -16.795  1.00  0.00           H  
ATOM   2225  HB3 ASP A 142      -7.000 -20.599 -16.181  1.00  0.00           H  
ATOM   2226  HB2 ASP A 142      -6.176 -21.098 -14.747  1.00  0.00           H  
ATOM   2227  N   ALA A 143      -7.033 -17.914 -15.550  1.00 20.00           N  
ANISOU 2227  N   ALA A 143     3043   1851   2703     31     12    243
ATOM   2228  CA  ALA A 143      -8.018 -17.066 -14.880  1.00 20.21           C  
ANISOU 2228  CA  ALA A 143     2939   1841   2898    118    105    256
ATOM   2229  C   ALA A 143      -8.722 -17.813 -13.731  1.00 19.64           C  
ANISOU 2229  C   ALA A 143     3204   1662   2595     11    209    250
ATOM   2230  O   ALA A 143      -8.892 -19.032 -13.805  1.00 21.06           O  
ANISOU 2230  O   ALA A 143     3579   1628   2794    -12      1    367
ATOM   2231  CB  ALA A 143      -9.053 -16.607 -15.919  1.00 20.65           C  
ANISOU 2231  CB  ALA A 143     2606   2227   3011    463    303     72
ATOM   2232  H   ALA A 143      -7.310 -18.282 -16.448  1.00  0.00           H  
ATOM   2233  HA  ALA A 143      -7.500 -16.193 -14.478  1.00  0.00           H  
ATOM   2234  HB1 ALA A 143      -9.762 -15.901 -15.485  1.00  0.00           H  
ATOM   2235  HB2 ALA A 143      -8.578 -16.110 -16.764  1.00  0.00           H  
ATOM   2236  HB3 ALA A 143      -9.624 -17.448 -16.314  1.00  0.00           H  
ATOM   2237  N   ASP A 144      -9.150 -17.055 -12.714  1.00 19.84           N  
ANISOU 2237  N   ASP A 144     3179   1545   2812    115    125    234
ATOM   2238  CA  ASP A 144      -9.926 -17.553 -11.576  1.00 20.75           C  
ANISOU 2238  CA  ASP A 144     3199   1718   2965     25    156    269
ATOM   2239  C   ASP A 144     -11.023 -16.531 -11.217  1.00 20.40           C  
ANISOU 2239  C   ASP A 144     3176   1694   2878     15    206    201
ATOM   2240  O   ASP A 144     -11.295 -15.616 -11.997  1.00 21.04           O  
ANISOU 2240  O   ASP A 144     3189   1887   2916    -26    110     54
ATOM   2241  CB  ASP A 144      -9.042 -18.006 -10.375  1.00 21.92           C  
ANISOU 2241  CB  ASP A 144     3211   1943   3172    174    214    305
ATOM   2242  CG  ASP A 144      -8.018 -16.985  -9.861  1.00 21.76           C  
ANISOU 2242  CG  ASP A 144     3241   1765   3259    -69    140    417
ATOM   2243  OD1 ASP A 144      -8.379 -15.792  -9.780  1.00 22.93           O  
ANISOU 2243  OD1 ASP A 144     3395   2205   3112    333    301    174
ATOM   2244  OD2 ASP A 144      -6.921 -17.425  -9.454  1.00 24.97           O1-
ANISOU 2244  OD2 ASP A 144     3235   2592   3659     95     79    247
ATOM   2245  H   ASP A 144      -9.006 -16.053 -12.743  1.00  0.00           H  
ATOM   2246  HA  ASP A 144     -10.484 -18.432 -11.903  1.00  0.00           H  
ATOM   2247  HB3 ASP A 144      -8.482 -18.879 -10.710  1.00  0.00           H  
ATOM   2248  HB2 ASP A 144      -9.646 -18.349  -9.535  1.00  0.00           H  
ATOM   2249  N   ALA A 145     -11.651 -16.710 -10.044  1.00 21.73           N  
ANISOU 2249  N   ALA A 145     3370   1930   2956   -128    205    247
ATOM   2250  CA  ALA A 145     -12.704 -15.836  -9.519  1.00 21.82           C  
ANISOU 2250  CA  ALA A 145     3446   1849   2995   -241    102    237
ATOM   2251  C   ALA A 145     -12.232 -14.419  -9.134  1.00 22.06           C  
ANISOU 2251  C   ALA A 145     3384   1936   3062    -95    219    193
ATOM   2252  O   ALA A 145     -13.072 -13.523  -9.055  1.00 23.83           O  
ANISOU 2252  O   ALA A 145     3570   2343   3141   -136    140    222
ATOM   2253  CB  ALA A 145     -13.359 -16.533  -8.317  1.00 22.59           C  
ANISOU 2253  CB  ALA A 145     3685   1923   2976   -104      5    394
ATOM   2254  H   ALA A 145     -11.373 -17.476  -9.448  1.00  0.00           H  
ATOM   2255  HA  ALA A 145     -13.462 -15.723 -10.297  1.00  0.00           H  
ATOM   2256  HB1 ALA A 145     -14.154 -15.924  -7.887  1.00  0.00           H  
ATOM   2257  HB2 ALA A 145     -13.802 -17.485  -8.612  1.00  0.00           H  
ATOM   2258  HB3 ALA A 145     -12.633 -16.737  -7.530  1.00  0.00           H  
ATOM   2259  N   GLN A 146     -10.920 -14.243  -8.903  1.00 21.11           N  
ANISOU 2259  N   GLN A 146     3295   1737   2987     91    343    166
ATOM   2260  CA  GLN A 146     -10.297 -12.982  -8.497  1.00 20.69           C  
ANISOU 2260  CA  GLN A 146     3279   1669   2912    190    291    154
ATOM   2261  C   GLN A 146      -9.565 -12.301  -9.669  1.00 21.30           C  
ANISOU 2261  C   GLN A 146     3223   1922   2948    247    306     97
ATOM   2262  O   GLN A 146      -9.524 -11.073  -9.716  1.00 22.23           O  
ANISOU 2262  O   GLN A 146     3484   2023   2938    253    316    -26
ATOM   2263  CB  GLN A 146      -9.310 -13.240  -7.333  1.00 21.97           C  
ANISOU 2263  CB  GLN A 146     3489   1787   3071    393    445    -70
ATOM   2264  CG  GLN A 146      -9.960 -13.649  -5.991  1.00 23.92           C  
ANISOU 2264  CG  GLN A 146     3852   1804   3433    538    418      4
ATOM   2265  CD  GLN A 146     -10.421 -15.110  -5.912  1.00 27.50           C  
ANISOU 2265  CD  GLN A 146     4429   2460   3557    354    288   -220
ATOM   2266  OE1 GLN A 146      -9.804 -16.005  -6.487  1.00 31.75           O  
ANISOU 2266  OE1 GLN A 146     4846   2803   4411    384   -188    256
ATOM   2267  NE2 GLN A 146     -11.502 -15.362  -5.173  1.00 33.54           N  
ANISOU 2267  NE2 GLN A 146     5096   3005   4643    408    227    188
ATOM   2268  H   GLN A 146     -10.290 -15.029  -9.003  1.00  0.00           H  
ATOM   2269  HA  GLN A 146     -11.057 -12.283  -8.144  1.00  0.00           H  
ATOM   2270  HB3 GLN A 146      -8.756 -12.320  -7.148  1.00  0.00           H  
ATOM   2271  HB2 GLN A 146      -8.556 -13.971  -7.628  1.00  0.00           H  
ATOM   2272  HG3 GLN A 146     -10.793 -12.981  -5.766  1.00  0.00           H  
ATOM   2273  HG2 GLN A 146      -9.232 -13.507  -5.192  1.00  0.00           H  
ATOM   2274 HE22 GLN A 146     -11.836 -16.310  -5.078  1.00  0.00           H  
ATOM   2275 HE21 GLN A 146     -11.989 -14.613  -4.703  1.00  0.00           H  
ATOM   2276  N   ASN A 147      -9.002 -13.114 -10.576  1.00 20.07           N  
ANISOU 2276  N   ASN A 147     3029   1784   2811    191    312    -16
ATOM   2277  CA  ASN A 147      -8.183 -12.707 -11.716  1.00 18.88           C  
ANISOU 2277  CA  ASN A 147     2695   1701   2777    306    322     35
ATOM   2278  C   ASN A 147      -8.963 -13.042 -12.992  1.00 19.76           C  
ANISOU 2278  C   ASN A 147     2905   1818   2782    139    297     -8
ATOM   2279  O   ASN A 147      -8.975 -14.200 -13.405  1.00 21.18           O  
ANISOU 2279  O   ASN A 147     3128   2105   2812    337    445     -4
ATOM   2280  CB  ASN A 147      -6.842 -13.481 -11.667  1.00 18.53           C  
ANISOU 2280  CB  ASN A 147     2504   1739   2795    244    468    -95
ATOM   2281  CG  ASN A 147      -5.981 -13.127 -10.450  1.00 17.24           C  
ANISOU 2281  CG  ASN A 147     2744   1390   2415    173    322    107
ATOM   2282  OD1 ASN A 147      -5.274 -12.122 -10.451  1.00 19.57           O  
ANISOU 2282  OD1 ASN A 147     3061   1879   2495    336    382    164
ATOM   2283  ND2 ASN A 147      -6.035 -13.959  -9.407  1.00 20.41           N  
ANISOU 2283  ND2 ASN A 147     3080   1525   3148    592     13    284
ATOM   2284  H   ASN A 147      -9.062 -14.116 -10.431  1.00  0.00           H  
ATOM   2285  HA  ASN A 147      -7.979 -11.635 -11.680  1.00  0.00           H  
ATOM   2286  HB3 ASN A 147      -6.262 -13.272 -12.564  1.00  0.00           H  
ATOM   2287  HB2 ASN A 147      -7.011 -14.559 -11.682  1.00  0.00           H  
ATOM   2288 HD22 ASN A 147      -5.482 -13.787  -8.582  1.00  0.00           H  
ATOM   2289 HD21 ASN A 147      -6.639 -14.775  -9.442  1.00  0.00           H  
ATOM   2290  N   SER A 148      -9.620 -12.030 -13.583  1.00 20.01           N  
ANISOU 2290  N   SER A 148     2820   1908   2872    169    396    120
ATOM   2291  CA  SER A 148     -10.510 -12.171 -14.746  1.00 19.32           C  
ANISOU 2291  CA  SER A 148     2575   1741   3022    -72    448    -10
ATOM   2292  C   SER A 148      -9.842 -12.667 -16.048  1.00 20.83           C  
ANISOU 2292  C   SER A 148     2745   2014   3153   -111    359    -55
ATOM   2293  O   SER A 148     -10.552 -13.160 -16.923  1.00 22.24           O  
ANISOU 2293  O   SER A 148     2926   2155   3369   -355    595   -106
ATOM   2294  CB  SER A 148     -11.264 -10.841 -14.957  1.00 21.92           C  
ANISOU 2294  CB  SER A 148     2933   2082   3314     -5    182    140
ATOM   2295  OG  SER A 148     -10.425  -9.817 -15.460  1.00 22.77           O  
ANISOU 2295  OG  SER A 148     2946   2323   3382   -162    297    126
ATOM   2296  H   SER A 148      -9.559 -11.102 -13.189  1.00  0.00           H  
ATOM   2297  HA  SER A 148     -11.252 -12.924 -14.472  1.00  0.00           H  
ATOM   2298  HB3 SER A 148     -11.721 -10.504 -14.025  1.00  0.00           H  
ATOM   2299  HB2 SER A 148     -12.081 -10.985 -15.665  1.00  0.00           H  
ATOM   2300  HG  SER A 148     -10.210 -10.018 -16.375  1.00  0.00           H  
ATOM   2301  N   HIS A 149      -8.512 -12.527 -16.146  1.00 19.48           N  
ANISOU 2301  N   HIS A 149     2466   1844   3090     84    326     61
ATOM   2302  CA  HIS A 149      -7.697 -12.952 -17.282  1.00 19.02           C  
ANISOU 2302  CA  HIS A 149     2473   1871   2880     33    135    149
ATOM   2303  C   HIS A 149      -6.651 -13.968 -16.815  1.00 19.01           C  
ANISOU 2303  C   HIS A 149     2596   1969   2657    196     49     84
ATOM   2304  O   HIS A 149      -6.271 -13.965 -15.643  1.00 19.53           O  
ANISOU 2304  O   HIS A 149     2778   1716   2923     32    292    -46
ATOM   2305  CB  HIS A 149      -6.991 -11.719 -17.884  1.00 20.79           C  
ANISOU 2305  CB  HIS A 149     2619   2006   3272    213    -23    301
ATOM   2306  CG  HIS A 149      -7.923 -10.612 -18.306  1.00 21.89           C  
ANISOU 2306  CG  HIS A 149     2644   2187   3485   -140     32     11
ATOM   2307  ND1 HIS A 149      -7.940  -9.371 -17.692  1.00 26.72           N  
ANISOU 2307  ND1 HIS A 149     3081   2744   4327   -213     99     80
ATOM   2308  CD2 HIS A 149      -8.872 -10.548 -19.302  1.00 22.09           C  
ANISOU 2308  CD2 HIS A 149     2246   2353   3792    -49    439    122
ATOM   2309  CE1 HIS A 149      -8.867  -8.637 -18.315  1.00 21.95           C  
ANISOU 2309  CE1 HIS A 149     2525   2228   3584    -67    104    -77
ATOM   2310  NE2 HIS A 149      -9.476  -9.288 -19.299  1.00 27.48           N  
ANISOU 2310  NE2 HIS A 149     3182   3156   4104    -31     44    100
ATOM   2311  H   HIS A 149      -8.002 -12.141 -15.364  1.00  0.00           H  
ATOM   2312  HA  HIS A 149      -8.316 -13.419 -18.051  1.00  0.00           H  
ATOM   2313  HB3 HIS A 149      -6.409 -12.012 -18.759  1.00  0.00           H  
ATOM   2314  HB2 HIS A 149      -6.273 -11.311 -17.170  1.00  0.00           H  
ATOM   2315  HD1 HIS A 149      -7.360  -9.075 -16.921  1.00  0.00           H  
ATOM   2316  HD2 HIS A 149      -9.165 -11.305 -20.015  1.00  0.00           H  
ATOM   2317  HE1 HIS A 149      -9.096  -7.616 -18.046  1.00  0.00           H  
ATOM   2318  N   SER A 150      -6.175 -14.786 -17.766  1.00 19.73           N  
ANISOU 2318  N   SER A 150     2881   1890   2725    158     25     91
ATOM   2319  CA  SER A 150      -4.950 -15.573 -17.643  1.00 19.15           C  
ANISOU 2319  CA  SER A 150     3055   1837   2384    166    -96     55
ATOM   2320  C   SER A 150      -3.716 -14.681 -17.893  1.00 18.22           C  
ANISOU 2320  C   SER A 150     2861   1671   2388    169    -40    120
ATOM   2321  O   SER A 150      -3.823 -13.651 -18.560  1.00 19.57           O  
ANISOU 2321  O   SER A 150     2892   1906   2636     88      5     -7
ATOM   2322  CB  SER A 150      -5.052 -16.793 -18.583  1.00 19.86           C  
ANISOU 2322  CB  SER A 150     3440   1548   2556    499   -261     66
ATOM   2323  OG  SER A 150      -5.212 -16.437 -19.940  1.00 26.45           O  
ANISOU 2323  OG  SER A 150     4422   2434   3193   1175   -308   -253
ATOM   2324  H   SER A 150      -6.554 -14.738 -18.701  1.00  0.00           H  
ATOM   2325  HA  SER A 150      -4.881 -15.952 -16.621  1.00  0.00           H  
ATOM   2326  HB3 SER A 150      -5.897 -17.418 -18.294  1.00  0.00           H  
ATOM   2327  HB2 SER A 150      -4.161 -17.415 -18.495  1.00  0.00           H  
ATOM   2328  HG  SER A 150      -4.358 -16.171 -20.307  1.00  0.00           H  
ATOM   2329  N   TYR A 151      -2.578 -15.070 -17.302  1.00 18.78           N  
ANISOU 2329  N   TYR A 151     2844   1879   2411   -132     44    190
ATOM   2330  CA  TYR A 151      -1.355 -14.265 -17.251  1.00 19.50           C  
ANISOU 2330  CA  TYR A 151     2793   2078   2536   -202    -29    348
ATOM   2331  C   TYR A 151      -0.127 -15.170 -17.087  1.00 19.62           C  
ANISOU 2331  C   TYR A 151     2817   2118   2517   -139    -11    335
ATOM   2332  O   TYR A 151      -0.235 -16.237 -16.485  1.00 21.41           O  
ANISOU 2332  O   TYR A 151     2935   2362   2836   -218   -360    542
ATOM   2333  CB  TYR A 151      -1.454 -13.199 -16.126  1.00 20.85           C  
ANISOU 2333  CB  TYR A 151     3114   2197   2610    -63    120     64
ATOM   2334  CG  TYR A 151      -1.803 -13.734 -14.743  1.00 20.55           C  
ANISOU 2334  CG  TYR A 151     3187   2214   2405    -86    113    -56
ATOM   2335  CD1 TYR A 151      -3.155 -13.931 -14.397  1.00 23.27           C  
ANISOU 2335  CD1 TYR A 151     3653   2474   2713   -151    347   -109
ATOM   2336  CD2 TYR A 151      -0.795 -14.076 -13.818  1.00 23.37           C  
ANISOU 2336  CD2 TYR A 151     3210   2959   2709   -161    -35    -72
ATOM   2337  CE1 TYR A 151      -3.502 -14.539 -13.178  1.00 23.15           C  
ANISOU 2337  CE1 TYR A 151     3517   2475   2801     -1    437   -603
ATOM   2338  CE2 TYR A 151      -1.145 -14.656 -12.581  1.00 24.08           C  
ANISOU 2338  CE2 TYR A 151     3305   2989   2854   -510    117   -102
ATOM   2339  CZ  TYR A 151      -2.494 -14.917 -12.274  1.00 22.51           C  
ANISOU 2339  CZ  TYR A 151     3682   2108   2761    -39    147   -186
ATOM   2340  OH  TYR A 151      -2.824 -15.561 -11.118  1.00 24.79           O  
ANISOU 2340  OH  TYR A 151     4254   2149   3013    -21    289   -203
ATOM   2341  H   TYR A 151      -2.550 -15.941 -16.786  1.00  0.00           H  
ATOM   2342  HA  TYR A 151      -1.262 -13.756 -18.207  1.00  0.00           H  
ATOM   2343  HB3 TYR A 151      -2.209 -12.460 -16.397  1.00  0.00           H  
ATOM   2344  HB2 TYR A 151      -0.519 -12.641 -16.065  1.00  0.00           H  
ATOM   2345  HD1 TYR A 151      -3.925 -13.652 -15.096  1.00  0.00           H  
ATOM   2346  HD2 TYR A 151       0.246 -13.927 -14.064  1.00  0.00           H  
ATOM   2347  HE1 TYR A 151      -4.538 -14.740 -12.950  1.00  0.00           H  
ATOM   2348  HE2 TYR A 151      -0.374 -14.947 -11.886  1.00  0.00           H  
ATOM   2349  HH  TYR A 151      -2.059 -15.821 -10.600  1.00  0.00           H  
ATOM   2350  N   CYS A 152       1.023 -14.711 -17.607  1.00 17.75           N  
ANISOU 2350  N   CYS A 152     2643   1533   2567    -79    150    179
ATOM   2351  CA  CYS A 152       2.300 -15.414 -17.514  1.00 18.85           C  
ANISOU 2351  CA  CYS A 152     2670   2006   2486   -126    148    135
ATOM   2352  C   CYS A 152       3.377 -14.454 -17.000  1.00 18.21           C  
ANISOU 2352  C   CYS A 152     2542   1958   2419   -103     99    238
ATOM   2353  O   CYS A 152       3.721 -13.496 -17.691  1.00 19.88           O  
ANISOU 2353  O   CYS A 152     2981   2002   2567    202     74    286
ATOM   2354  CB  CYS A 152       2.701 -16.072 -18.852  1.00 19.79           C  
ANISOU 2354  CB  CYS A 152     2845   2194   2479   -125     71    134
ATOM   2355  SG  CYS A 152       4.238 -17.038 -18.705  1.00 20.77           S  
ANISOU 2355  SG  CYS A 152     2906   2013   2970    -30    -93     33
ATOM   2356  H   CYS A 152       1.031 -13.833 -18.108  1.00  0.00           H  
ATOM   2357  HA  CYS A 152       2.217 -16.210 -16.776  1.00  0.00           H  
ATOM   2358  HB3 CYS A 152       2.831 -15.322 -19.632  1.00  0.00           H  
ATOM   2359  HB2 CYS A 152       1.914 -16.742 -19.192  1.00  0.00           H  
ATOM   2360  HG  CYS A 152       4.310 -17.384 -19.993  1.00  0.00           H  
ATOM   2361  N   PHE A 153       3.905 -14.761 -15.814  1.00 17.60           N  
ANISOU 2361  N   PHE A 153     2423   1796   2468     28    273     90
ATOM   2362  CA  PHE A 153       5.044 -14.078 -15.216  1.00 17.95           C  
ANISOU 2362  CA  PHE A 153     2529   1767   2523     91     66     91
ATOM   2363  C   PHE A 153       6.334 -14.578 -15.883  1.00 19.58           C  
ANISOU 2363  C   PHE A 153     2731   2036   2670     31    141     86
ATOM   2364  O   PHE A 153       6.635 -15.766 -15.770  1.00 21.65           O  
ANISOU 2364  O   PHE A 153     3050   2348   2825   -147     36    217
ATOM   2365  CB  PHE A 153       5.057 -14.395 -13.707  1.00 19.41           C  
ANISOU 2365  CB  PHE A 153     2616   1766   2990    165    158     -7
ATOM   2366  CG  PHE A 153       3.812 -13.997 -12.931  1.00 18.22           C  
ANISOU 2366  CG  PHE A 153     2627   1942   2353    225   -113   -156
ATOM   2367  CD1 PHE A 153       3.221 -12.729 -13.109  1.00 19.11           C  
ANISOU 2367  CD1 PHE A 153     2314   2141   2804    254   -102   -102
ATOM   2368  CD2 PHE A 153       3.324 -14.839 -11.910  1.00 21.51           C  
ANISOU 2368  CD2 PHE A 153     2917   2467   2787    396     44    316
ATOM   2369  CE1 PHE A 153       2.131 -12.355 -12.337  1.00 19.52           C  
ANISOU 2369  CE1 PHE A 153     2873   1860   2682    183    242    -32
ATOM   2370  CE2 PHE A 153       2.242 -14.440 -11.138  1.00 20.73           C  
ANISOU 2370  CE2 PHE A 153     3048   2140   2687    564     45    -45
ATOM   2371  CZ  PHE A 153       1.642 -13.207 -11.358  1.00 18.74           C  
ANISOU 2371  CZ  PHE A 153     2952   1595   2570    339    123     68
ATOM   2372  H   PHE A 153       3.620 -15.614 -15.342  1.00  0.00           H  
ATOM   2373  HA  PHE A 153       4.956 -13.000 -15.365  1.00  0.00           H  
ATOM   2374  HB3 PHE A 153       5.907 -13.903 -13.242  1.00  0.00           H  
ATOM   2375  HB2 PHE A 153       5.219 -15.464 -13.564  1.00  0.00           H  
ATOM   2376  HD1 PHE A 153       3.619 -12.030 -13.830  1.00  0.00           H  
ATOM   2377  HD2 PHE A 153       3.778 -15.803 -11.724  1.00  0.00           H  
ATOM   2378  HE1 PHE A 153       1.683 -11.384 -12.484  1.00  0.00           H  
ATOM   2379  HE2 PHE A 153       1.869 -15.099 -10.367  1.00  0.00           H  
ATOM   2380  HZ  PHE A 153       0.800 -12.905 -10.754  1.00  0.00           H  
ATOM   2381  N   GLU A 154       7.056 -13.681 -16.560  1.00 18.56           N  
ANISOU 2381  N   GLU A 154     2599   1882   2569     48    215    145
ATOM   2382  CA  GLU A 154       8.334 -13.955 -17.209  1.00 19.57           C  
ANISOU 2382  CA  GLU A 154     2574   2032   2830    -90    362     71
ATOM   2383  C   GLU A 154       9.384 -12.995 -16.638  1.00 20.32           C  
ANISOU 2383  C   GLU A 154     2624   2404   2693   -137    192     75
ATOM   2384  O   GLU A 154       9.080 -11.823 -16.420  1.00 22.51           O  
ANISOU 2384  O   GLU A 154     3126   2705   2720   -198    238    209
ATOM   2385  CB  GLU A 154       8.177 -13.778 -18.738  1.00 20.61           C  
ANISOU 2385  CB  GLU A 154     2882   1760   3186    -99    164   -171
ATOM   2386  CG  GLU A 154       9.386 -14.292 -19.549  1.00 20.40           C  
ANISOU 2386  CG  GLU A 154     2768   2004   2978   -241    413   -316
ATOM   2387  CD  GLU A 154       9.286 -14.029 -21.052  1.00 20.75           C  
ANISOU 2387  CD  GLU A 154     2626   2251   3005   -234    469    -18
ATOM   2388  OE1 GLU A 154       9.082 -12.855 -21.426  1.00 23.14           O  
ANISOU 2388  OE1 GLU A 154     2868   2390   3534   -204     53    101
ATOM   2389  OE2 GLU A 154       9.467 -15.008 -21.810  1.00 24.16           O1-
ANISOU 2389  OE2 GLU A 154     3205   2544   3429   -519    -24     42
ATOM   2390  H   GLU A 154       6.733 -12.722 -16.616  1.00  0.00           H  
ATOM   2391  HA  GLU A 154       8.645 -14.978 -17.002  1.00  0.00           H  
ATOM   2392  HB3 GLU A 154       7.998 -12.726 -18.965  1.00  0.00           H  
ATOM   2393  HB2 GLU A 154       7.286 -14.313 -19.069  1.00  0.00           H  
ATOM   2394  HG3 GLU A 154       9.473 -15.367 -19.402  1.00  0.00           H  
ATOM   2395  HG2 GLU A 154      10.320 -13.859 -19.197  1.00  0.00           H  
ATOM   2396  N   ILE A 155      10.612 -13.498 -16.448  1.00 20.14           N  
ANISOU 2396  N   ILE A 155     2704   2321   2624   -100    474    266
ATOM   2397  CA  ILE A 155      11.780 -12.666 -16.164  1.00 21.26           C  
ANISOU 2397  CA  ILE A 155     2590   2446   3042   -177    429    246
ATOM   2398  C   ILE A 155      12.747 -12.837 -17.340  1.00 23.33           C  
ANISOU 2398  C   ILE A 155     3182   2628   3052   -211    367    181
ATOM   2399  O   ILE A 155      13.006 -13.971 -17.748  1.00 23.42           O  
ANISOU 2399  O   ILE A 155     3240   2612   3043   -304    286    131
ATOM   2400  CB  ILE A 155      12.521 -13.065 -14.854  1.00 21.31           C  
ANISOU 2400  CB  ILE A 155     2479   2529   3088   -178    483    175
ATOM   2401  CG1 ILE A 155      11.570 -13.023 -13.635  1.00 22.12           C  
ANISOU 2401  CG1 ILE A 155     2373   2607   3423     69    175    127
ATOM   2402  CG2 ILE A 155      13.780 -12.216 -14.570  1.00 24.30           C  
ANISOU 2402  CG2 ILE A 155     2988   2818   3426   -151    477    344
ATOM   2403  CD1 ILE A 155      12.167 -13.607 -12.347  1.00 23.73           C  
ANISOU 2403  CD1 ILE A 155     2446   2959   3612    120    376    154
ATOM   2404  H   ILE A 155      10.798 -14.466 -16.672  1.00  0.00           H  
ATOM   2405  HA  ILE A 155      11.493 -11.619 -16.091  1.00  0.00           H  
ATOM   2406  HB  ILE A 155      12.884 -14.082 -14.972  1.00  0.00           H  
ATOM   2407 HG13 ILE A 155      10.653 -13.568 -13.851  1.00  0.00           H  
ATOM   2408 HG12 ILE A 155      11.260 -11.993 -13.459  1.00  0.00           H  
ATOM   2409 HG21 ILE A 155      14.303 -12.598 -13.695  1.00  0.00           H  
ATOM   2410 HG22 ILE A 155      14.505 -12.236 -15.382  1.00  0.00           H  
ATOM   2411 HG23 ILE A 155      13.523 -11.174 -14.377  1.00  0.00           H  
ATOM   2412 HD11 ILE A 155      11.382 -13.870 -11.638  1.00  0.00           H  
ATOM   2413 HD12 ILE A 155      12.742 -14.511 -12.549  1.00  0.00           H  
ATOM   2414 HD13 ILE A 155      12.825 -12.892 -11.854  1.00  0.00           H  
ATOM   2415  N   LEU A 156      13.265 -11.707 -17.841  1.00 22.19           N  
ANISOU 2415  N   LEU A 156     3241   2147   3042   -413    412    310
ATOM   2416  CA  LEU A 156      14.287 -11.665 -18.882  1.00 23.27           C  
ANISOU 2416  CA  LEU A 156     3257   2398   3185   -586    433    244
ATOM   2417  C   LEU A 156      15.503 -10.895 -18.361  1.00 23.67           C  
ANISOU 2417  C   LEU A 156     3178   2655   3158   -558    437    159
ATOM   2418  O   LEU A 156      15.343  -9.979 -17.558  1.00 24.31           O  
ANISOU 2418  O   LEU A 156     3340   2656   3239   -560    440    203
ATOM   2419  CB  LEU A 156      13.760 -11.009 -20.181  1.00 23.81           C  
ANISOU 2419  CB  LEU A 156     3309   2493   3245   -487    515     39
ATOM   2420  CG  LEU A 156      12.422 -11.568 -20.719  1.00 24.57           C  
ANISOU 2420  CG  LEU A 156     3399   2440   3497   -344    676    154
ATOM   2421  CD1 LEU A 156      11.203 -10.890 -20.050  1.00 26.63           C  
ANISOU 2421  CD1 LEU A 156     3433   3098   3585   -277    307     -7
ATOM   2422  CD2 LEU A 156      12.358 -11.461 -22.255  1.00 26.65           C  
ANISOU 2422  CD2 LEU A 156     3814   2487   3824   -105    377     -4
ATOM   2423  H   LEU A 156      13.015 -10.817 -17.428  1.00  0.00           H  
ATOM   2424  HA  LEU A 156      14.607 -12.679 -19.108  1.00  0.00           H  
ATOM   2425  HB3 LEU A 156      14.529 -11.184 -20.934  1.00  0.00           H  
ATOM   2426  HB2 LEU A 156      13.700  -9.925 -20.087  1.00  0.00           H  
ATOM   2427  HG  LEU A 156      12.373 -12.632 -20.484  1.00  0.00           H  
ATOM   2428 HD11 LEU A 156      10.516 -10.457 -20.775  1.00  0.00           H  
ATOM   2429 HD12 LEU A 156      10.631 -11.603 -19.460  1.00  0.00           H  
ATOM   2430 HD13 LEU A 156      11.490 -10.089 -19.371  1.00  0.00           H  
ATOM   2431 HD21 LEU A 156      11.338 -11.352 -22.624  1.00  0.00           H  
ATOM   2432 HD22 LEU A 156      12.932 -10.612 -22.628  1.00  0.00           H  
ATOM   2433 HD23 LEU A 156      12.765 -12.362 -22.717  1.00  0.00           H  
ATOM   2434  N   GLU A 157      16.690 -11.269 -18.854  1.00 24.95           N  
ANISOU 2434  N   GLU A 157     3283   2870   3327   -760    365    155
ATOM   2435  CA  GLU A 157      17.966 -10.622 -18.557  1.00 27.05           C  
ANISOU 2435  CA  GLU A 157     3665   3126   3485   -505    484    278
ATOM   2436  C   GLU A 157      18.643 -10.238 -19.877  1.00 27.52           C  
ANISOU 2436  C   GLU A 157     3890   3020   3545   -610    531    152
ATOM   2437  O   GLU A 157      18.563 -10.995 -20.844  1.00 28.28           O  
ANISOU 2437  O   GLU A 157     4176   3018   3547   -673    581    107
ATOM   2438  CB  GLU A 157      18.843 -11.575 -17.719  1.00 27.40           C  
ANISOU 2438  CB  GLU A 157     3553   3330   3527   -810    452    202
ATOM   2439  CG  GLU A 157      18.269 -11.818 -16.306  1.00 33.25           C  
ANISOU 2439  CG  GLU A 157     4277   4117   4238   -211    365    241
ATOM   2440  CD  GLU A 157      19.105 -12.747 -15.422  1.00 41.03           C  
ANISOU 2440  CD  GLU A 157     5092   5270   5224   -188    225    145
ATOM   2441  OE1 GLU A 157      20.078 -13.344 -15.934  1.00 46.38           O  
ANISOU 2441  OE1 GLU A 157     5876   5865   5879   -386    196    211
ATOM   2442  OE2 GLU A 157      18.740 -12.847 -14.230  1.00 44.42           O1-
ANISOU 2442  OE2 GLU A 157     5372   5755   5748     85    543    125
ATOM   2443  H   GLU A 157      16.734 -12.041 -19.507  1.00  0.00           H  
ATOM   2444  HA  GLU A 157      17.808  -9.706 -17.988  1.00  0.00           H  
ATOM   2445  HB3 GLU A 157      19.849 -11.162 -17.632  1.00  0.00           H  
ATOM   2446  HB2 GLU A 157      18.950 -12.528 -18.241  1.00  0.00           H  
ATOM   2447  HG3 GLU A 157      17.268 -12.244 -16.370  1.00  0.00           H  
ATOM   2448  HG2 GLU A 157      18.168 -10.863 -15.789  1.00  0.00           H  
ATOM   2449  N   ARG A 158      19.284  -9.056 -19.894  1.00 27.96           N  
ANISOU 2449  N   ARG A 158     3999   3007   3615   -585    362    167
ATOM   2450  CA  ARG A 158      19.984  -8.511 -21.058  1.00 29.51           C  
ANISOU 2450  CA  ARG A 158     4213   3143   3855   -584    404    159
ATOM   2451  C   ARG A 158      21.229  -9.353 -21.395  1.00 31.69           C  
ANISOU 2451  C   ARG A 158     4373   3520   4146   -605    333    199
ATOM   2452  O   ARG A 158      21.995  -9.688 -20.490  1.00 31.89           O  
ANISOU 2452  O   ARG A 158     4312   3522   4281   -932    420     79
ATOM   2453  CB  ARG A 158      20.345  -7.031 -20.794  1.00 29.20           C  
ANISOU 2453  CB  ARG A 158     4254   3112   3728   -456    312    297
ATOM   2454  CG  ARG A 158      20.962  -6.315 -22.014  1.00 28.89           C  
ANISOU 2454  CG  ARG A 158     4368   2952   3657   -384    285      0
ATOM   2455  CD  ARG A 158      21.406  -4.869 -21.744  1.00 31.32           C  
ANISOU 2455  CD  ARG A 158     4653   3658   3590   -490    234    244
ATOM   2456  NE  ARG A 158      20.284  -3.932 -21.609  1.00 29.10           N  
ANISOU 2456  NE  ARG A 158     4407   2900   3748   -149    328    276
ATOM   2457  CZ  ARG A 158      19.605  -3.360 -22.617  1.00 30.77           C  
ANISOU 2457  CZ  ARG A 158     4364   3367   3959    -23    176    241
ATOM   2458  NH1 ARG A 158      19.874  -3.651 -23.898  1.00 32.55           N  
ANISOU 2458  NH1 ARG A 158     4817   3466   4083   -328    170     66
ATOM   2459  NH2 ARG A 158      18.643  -2.476 -22.330  1.00 28.49           N1+
ANISOU 2459  NH2 ARG A 158     4530   2710   3582     -7     18    389
ATOM   2460  H   ARG A 158      19.319  -8.497 -19.051  1.00  0.00           H  
ATOM   2461  HA  ARG A 158      19.293  -8.547 -21.903  1.00  0.00           H  
ATOM   2462  HB3 ARG A 158      21.042  -6.981 -19.956  1.00  0.00           H  
ATOM   2463  HB2 ARG A 158      19.455  -6.486 -20.478  1.00  0.00           H  
ATOM   2464  HG3 ARG A 158      20.187  -6.306 -22.781  1.00  0.00           H  
ATOM   2465  HG2 ARG A 158      21.801  -6.857 -22.446  1.00  0.00           H  
ATOM   2466  HD3 ARG A 158      22.190  -4.526 -22.419  1.00  0.00           H  
ATOM   2467  HD2 ARG A 158      21.850  -4.855 -20.749  1.00  0.00           H  
ATOM   2468  HE  ARG A 158      19.994  -3.718 -20.661  1.00  0.00           H  
ATOM   2469 HH12 ARG A 158      19.356  -3.222 -24.650  1.00  0.00           H  
ATOM   2470 HH11 ARG A 158      20.594  -4.324 -24.118  1.00  0.00           H  
ATOM   2471 HH22 ARG A 158      18.121  -2.025 -23.068  1.00  0.00           H  
ATOM   2472 HH21 ARG A 158      18.438  -2.237 -21.368  1.00  0.00           H  
ATOM   2473  N   ARG A 159      21.409  -9.660 -22.691  1.00 30.93           N  
ANISOU 2473  N   ARG A 159     4521   3108   4120   -880    277    127
ATOM   2474  CA  ARG A 159      22.539 -10.440 -23.221  1.00 33.72           C  
ANISOU 2474  CA  ARG A 159     4556   3867   4387   -807    254    172
ATOM   2475  C   ARG A 159      23.858  -9.597 -23.366  1.00 35.98           C  
ANISOU 2475  C   ARG A 159     4735   4239   4697   -836    195    248
ATOM   2476  O   ARG A 159      23.753  -8.354 -23.252  1.00 36.74           O  
ANISOU 2476  O   ARG A 159     4698   4366   4894   -960    176    282
ATOM   2477  CB  ARG A 159      22.179 -11.015 -24.615  1.00 33.38           C  
ANISOU 2477  CB  ARG A 159     4552   3776   4353   -756    258     93
ATOM   2478  CG  ARG A 159      21.049 -12.059 -24.601  1.00 32.06           C  
ANISOU 2478  CG  ARG A 159     4346   3807   4027   -619    243     86
ATOM   2479  CD  ARG A 159      20.877 -12.706 -25.982  1.00 34.63           C  
ANISOU 2479  CD  ARG A 159     4685   3901   4569   -304    239     44
ATOM   2480  NE  ARG A 159      19.651 -13.512 -26.068  1.00 36.70           N  
ANISOU 2480  NE  ARG A 159     5095   4180   4669   -194    133     13
ATOM   2481  CZ  ARG A 159      19.500 -14.789 -25.675  1.00 39.37           C  
ANISOU 2481  CZ  ARG A 159     5333   4690   4937    -99     92      5
ATOM   2482  NH1 ARG A 159      20.517 -15.494 -25.157  1.00 37.55           N  
ANISOU 2482  NH1 ARG A 159     5022   4318   4925   -135     38     78
ATOM   2483  NH2 ARG A 159      18.301 -15.370 -25.809  1.00 43.12           N1+
ANISOU 2483  NH2 ARG A 159     6123   5052   5206   -250    270    -91
ATOM   2484  OXT ARG A 159      24.874 -10.288 -23.605  1.00 37.82           O1-
ANISOU 2484  OXT ARG A 159     4852   4528   4990   -772    190    247
ATOM   2485  H   ARG A 159      20.743  -9.328 -23.377  1.00  0.00           H  
ATOM   2486  HA  ARG A 159      22.766 -11.267 -22.543  1.00  0.00           H  
ATOM   2487  HB3 ARG A 159      23.055 -11.490 -25.061  1.00  0.00           H  
ATOM   2488  HB2 ARG A 159      21.903 -10.203 -25.291  1.00  0.00           H  
ATOM   2489  HG3 ARG A 159      20.108 -11.655 -24.227  1.00  0.00           H  
ATOM   2490  HG2 ARG A 159      21.346 -12.839 -23.899  1.00  0.00           H  
ATOM   2491  HD3 ARG A 159      21.706 -13.385 -26.178  1.00  0.00           H  
ATOM   2492  HD2 ARG A 159      20.929 -11.952 -26.765  1.00  0.00           H  
ATOM   2493  HE  ARG A 159      18.837 -13.016 -26.407  1.00  0.00           H  
ATOM   2494 HH12 ARG A 159      20.380 -16.439 -24.829  1.00  0.00           H  
ATOM   2495 HH11 ARG A 159      21.416 -15.055 -25.022  1.00  0.00           H  
ATOM   2496 HH22 ARG A 159      18.160 -16.328 -25.526  1.00  0.00           H  
ATOM   2497 HH21 ARG A 159      17.524 -14.842 -26.181  1.00  0.00           H  
TER    2498      ARG A 159
HETATM 2499  PA  NDP A 202       4.438   8.189 -15.176  1.00 23.48           P  
ANISOU 2499  PA  NDP A 202     2871   3069   2980   1388    -37    152
HETATM 2500  O1A NDP A 202       5.662   7.924 -16.024  1.00 23.72           O1-
ANISOU 2500  O1A NDP A 202     3134   2736   3142   1117    148    675
HETATM 2501  O2A NDP A 202       4.148   7.445 -13.899  1.00 23.61           O  
ANISOU 2501  O2A NDP A 202     2867   2947   3155   1263   -267    205
HETATM 2502  O5B NDP A 202       4.360   9.847 -14.752  1.00 25.03           O  
ANISOU 2502  O5B NDP A 202     3473   2962   3074   1635   -138    275
HETATM 2503  C5B NDP A 202       4.810  10.805 -15.684  1.00 25.52           C  
ANISOU 2503  C5B NDP A 202     3792   2857   3048   1520   -150    369
HETATM 2504  C4B NDP A 202       5.219  12.021 -14.847  1.00 25.22           C  
ANISOU 2504  C4B NDP A 202     3754   3164   2662   1062   -232    483
HETATM 2505  O4B NDP A 202       6.388  11.694 -14.088  1.00 25.34           O  
ANISOU 2505  O4B NDP A 202     3944   2849   2834   1264     55    203
HETATM 2506  C3B NDP A 202       5.668  13.240 -15.638  1.00 27.28           C  
ANISOU 2506  C3B NDP A 202     3584   3729   3050   1202   -245    395
HETATM 2507  O3B NDP A 202       4.627  14.000 -16.227  1.00 30.00           O  
ANISOU 2507  O3B NDP A 202     3606   4052   3741   1179   -312    298
HETATM 2508  C2B NDP A 202       6.532  13.964 -14.613  1.00 28.41           C  
ANISOU 2508  C2B NDP A 202     4084   3616   3092    983   -306    286
HETATM 2509  O2B NDP A 202       5.762  14.590 -13.595  1.00 28.94           O  
ANISOU 2509  O2B NDP A 202     4035   3499   3462   1328   -465    347
HETATM 2510  C1B NDP A 202       7.275  12.784 -13.992  1.00 25.81           C  
ANISOU 2510  C1B NDP A 202     3831   2974   3002    938     93    124
HETATM 2511  N9A NDP A 202       8.602  12.444 -14.639  1.00 25.96           N  
ANISOU 2511  N9A NDP A 202     3870   3002   2990   1115     61    353
HETATM 2512  C8A NDP A 202       8.924  11.404 -15.431  1.00 24.99           C  
ANISOU 2512  C8A NDP A 202     3782   2393   3319   1134   -120    310
HETATM 2513  N7A NDP A 202      10.165  11.424 -15.865  1.00 26.66           N  
ANISOU 2513  N7A NDP A 202     4054   3094   2978    687   -111    372
HETATM 2514  C5A NDP A 202      10.699  12.514 -15.255  1.00 26.31           C  
ANISOU 2514  C5A NDP A 202     3930   3077   2990    830    341    135
HETATM 2515  C6A NDP A 202      11.999  13.098 -15.236  1.00 26.88           C  
ANISOU 2515  C6A NDP A 202     3954   3094   3165    691    -74    145
HETATM 2516  N6A NDP A 202      13.121  12.631 -15.890  1.00 27.61           N  
ANISOU 2516  N6A NDP A 202     4458   2907   3123    524     40    372
HETATM 2517  N1A NDP A 202      12.211  14.227 -14.528  1.00 27.67           N  
ANISOU 2517  N1A NDP A 202     4561   2989   2960    823    -64    338
HETATM 2518  C2A NDP A 202      11.180  14.756 -13.866  1.00 27.58           C  
ANISOU 2518  C2A NDP A 202     4163   3123   3191    800    -72    428
HETATM 2519  N3A NDP A 202       9.915  14.321 -13.793  1.00 27.60           N  
ANISOU 2519  N3A NDP A 202     4379   2975   3132    931    169    185
HETATM 2520  C4A NDP A 202       9.742  13.182 -14.510  1.00 25.09           C  
ANISOU 2520  C4A NDP A 202     3818   2792   2922   1154     63    156
HETATM 2521  O3  NDP A 202       3.052   8.141 -16.142  1.00 25.34           O  
ANISOU 2521  O3  NDP A 202     3115   3670   2842   1587    -95    284
HETATM 2522  PN  NDP A 202       2.480   7.917 -17.718  1.00 24.95           P  
ANISOU 2522  PN  NDP A 202     3005   3268   3204   1384     -5    151
HETATM 2523  O1N NDP A 202       3.650   7.866 -18.668  1.00 27.97           O1-
ANISOU 2523  O1N NDP A 202     3372   3554   3699    979   -179    134
HETATM 2524  O2N NDP A 202       1.307   8.853 -17.912  1.00 26.51           O  
ANISOU 2524  O2N NDP A 202     2780   3617   3676   1081   -102    125
HETATM 2525  O5D NDP A 202       1.891   6.309 -17.493  1.00 23.07           O  
ANISOU 2525  O5D NDP A 202     2976   2902   2887    960    123    174
HETATM 2526  C5D NDP A 202       0.835   6.147 -16.556  1.00 22.20           C  
ANISOU 2526  C5D NDP A 202     3415   2172   2847    652    154    266
HETATM 2527  C4D NDP A 202      -0.051   4.932 -16.896  1.00 23.55           C  
ANISOU 2527  C4D NDP A 202     3094   2972   2883    715   -165    -87
HETATM 2528  O4D NDP A 202       0.651   3.728 -16.565  1.00 22.75           O  
ANISOU 2528  O4D NDP A 202     3171   2407   3064    787   -100   -261
HETATM 2529  C3D NDP A 202      -1.326   4.874 -16.038  1.00 22.01           C  
ANISOU 2529  C3D NDP A 202     2663   2527   3172   1072    -91    -70
HETATM 2530  O3D NDP A 202      -2.481   4.444 -16.755  1.00 23.57           O  
ANISOU 2530  O3D NDP A 202     2817   2630   3505    723   -163   -257
HETATM 2531  C2D NDP A 202      -0.971   3.918 -14.902  1.00 20.06           C  
ANISOU 2531  C2D NDP A 202     2627   2332   2659    838   -240   -139
HETATM 2532  O2D NDP A 202      -2.080   3.288 -14.265  1.00 22.42           O  
ANISOU 2532  O2D NDP A 202     3102   2431   2985    801   -296   -164
HETATM 2533  C1D NDP A 202      -0.135   2.927 -15.722  1.00 21.21           C  
ANISOU 2533  C1D NDP A 202     2642   2514   2901    595    -68    -90
HETATM 2534  N1N NDP A 202       0.632   2.005 -14.919  1.00 19.43           N  
ANISOU 2534  N1N NDP A 202     2659   2253   2469    780    186    -71
HETATM 2535  C2N NDP A 202       0.844   0.749 -15.460  1.00 18.67           C  
ANISOU 2535  C2N NDP A 202     2507   2056   2531    593      2     31
HETATM 2536  C3N NDP A 202       1.995   0.041 -15.295  1.00 17.30           C  
ANISOU 2536  C3N NDP A 202     2248   1967   2356    382    367   -333
HETATM 2537  C7N NDP A 202       2.194  -1.292 -15.825  1.00 17.75           C  
ANISOU 2537  C7N NDP A 202     2383   1979   2382    244    297   -175
HETATM 2538  O7N NDP A 202       3.287  -1.850 -15.869  1.00 21.26           O  
ANISOU 2538  O7N NDP A 202     2404   2964   2709    368     26   -322
HETATM 2539  N7N NDP A 202       1.136  -1.909 -16.320  1.00 18.17           N  
ANISOU 2539  N7N NDP A 202     2589   2053   2261    651    391    -61
HETATM 2540  C4N NDP A 202       3.189   0.677 -14.553  1.00 18.44           C  
ANISOU 2540  C4N NDP A 202     2589   2240   2174    847    271   -223
HETATM 2541  C5N NDP A 202       2.718   1.884 -13.751  1.00 19.51           C  
ANISOU 2541  C5N NDP A 202     2712   2136   2563    777     21   -293
HETATM 2542  C6N NDP A 202       1.520   2.460 -13.959  1.00 20.69           C  
ANISOU 2542  C6N NDP A 202     2668   2633   2560    725    555     43
HETATM 2543  P2B NDP A 202       5.569  16.325 -13.513  1.00 29.74           P  
ANISOU 2543  P2B NDP A 202     3813   4019   3466   1483   -379     71
HETATM 2544  O1X NDP A 202       5.261  16.622 -12.041  1.00 31.07           O1-
ANISOU 2544  O1X NDP A 202     4259   3887   3658   1141   -675   -218
HETATM 2545  O2X NDP A 202       6.902  16.944 -13.957  1.00 31.25           O1-
ANISOU 2545  O2X NDP A 202     4018   4008   3847   1010   -367    -41
HETATM 2546  O3X NDP A 202       4.389  16.663 -14.432  1.00 31.69           O  
ANISOU 2546  O3X NDP A 202     3635   4503   3902   1312   -214    173
HETATM 2547 H5B1 NDP A 202       4.008  11.044 -16.380  1.00  0.00           H  
HETATM 2548 H5B2 NDP A 202       5.663  10.450 -16.260  1.00  0.00           H  
HETATM 2549  H4B NDP A 202       4.409  12.300 -14.169  1.00  0.00           H  
HETATM 2550  H3B NDP A 202       6.324  12.914 -16.449  1.00  0.00           H  
HETATM 2551 HO3B NDP A 202       3.905  14.139 -15.595  1.00  0.00           H  
HETATM 2552  H2B NDP A 202       7.231  14.678 -15.051  1.00  0.00           H  
HETATM 2553  H1B NDP A 202       7.494  12.987 -12.946  1.00  0.00           H  
HETATM 2554  H8A NDP A 202       8.178  10.652 -15.652  1.00  0.00           H  
HETATM 2555 H6A1 NDP A 202      13.873  13.297 -15.895  1.00  0.00           H  
HETATM 2556 H6A2 NDP A 202      13.010  11.975 -16.661  1.00  0.00           H  
HETATM 2557  H2A NDP A 202      11.396  15.659 -13.312  1.00  0.00           H  
HETATM 2558 H5D1 NDP A 202       0.199   7.033 -16.567  1.00  0.00           H  
HETATM 2559 H5D2 NDP A 202       1.238   6.067 -15.545  1.00  0.00           H  
HETATM 2560  H4D NDP A 202      -0.308   4.965 -17.957  1.00  0.00           H  
HETATM 2561  H3D NDP A 202      -1.514   5.855 -15.606  1.00  0.00           H  
HETATM 2562 HO3D NDP A 202      -2.929   3.801 -16.180  1.00  0.00           H  
HETATM 2563  H2D NDP A 202      -0.340   4.444 -14.184  1.00  0.00           H  
HETATM 2564 HO2D NDP A 202      -2.154   3.599 -13.347  1.00  0.00           H  
HETATM 2565  H1D NDP A 202      -0.834   2.401 -16.380  1.00  0.00           H  
HETATM 2566  H2N NDP A 202      -0.017   0.351 -15.974  1.00  0.00           H  
HETATM 2567 H7N1 NDP A 202       1.279  -2.791 -16.804  1.00  0.00           H  
HETATM 2568 H7N2 NDP A 202       0.226  -1.483 -16.340  1.00  0.00           H  
HETATM 2569 H4N1 NDP A 202       3.917   1.022 -15.287  1.00  0.00           H  
HETATM 2570 H4N2 NDP A 202       3.718  -0.045 -13.931  1.00  0.00           H  
HETATM 2571  H5N NDP A 202       3.335   2.249 -12.946  1.00  0.00           H  
HETATM 2572  H6N NDP A 202       1.188   3.276 -13.339  1.00  0.00           H  
HETATM 2573  C1  UNK Z 999       1.814  -4.507 -11.788  1.00  0.00           C  
HETATM 2574  C2  UNK Z 999       2.452  -3.271 -11.912  1.00  0.00           C  
HETATM 2575  C3  UNK Z 999       3.811  -3.265 -12.341  1.00  0.00           C  
HETATM 2576  N1  UNK Z 999       4.491  -4.419 -12.635  1.00  0.00           N  
HETATM 2577  N2  UNK Z 999       2.511  -5.613 -12.080  1.00  0.00           N1+
HETATM 2578  C4  UNK Z 999       3.778  -5.565 -12.488  1.00  0.00           C  
HETATM 2579  N3  UNK Z 999       4.456  -6.745 -12.814  1.00  0.00           N  
HETATM 2580  N4  UNK Z 999       4.511  -2.066 -12.469  1.00  0.00           N  
HETATM 2581  C5  UNK Z 999       1.730  -2.031 -11.602  1.00  0.00           C  
HETATM 2582  C6  UNK Z 999       1.073  -1.054 -11.269  1.00  0.00           C  
HETATM 2583  C7  UNK Z 999       0.227   0.050 -10.732  1.00  0.00           C  
HETATM 2584  C8  UNK Z 999      -0.050  -0.196  -9.215  1.00  0.00           C  
HETATM 2585  C9  UNK Z 999       0.991  -0.591  -8.364  1.00  0.00           C  
HETATM 2586  C10 UNK Z 999      -1.331  -0.013  -8.688  1.00  0.00           C  
HETATM 2587  C11 UNK Z 999      -1.571  -0.229  -7.332  1.00  0.00           C  
HETATM 2588  C12 UNK Z 999      -0.545  -0.636  -6.470  1.00  0.00           C  
HETATM 2589  C13 UNK Z 999       0.748  -0.813  -7.012  1.00  0.00           C  
HETATM 2590  N5  UNK Z 999      -0.821  -0.866  -5.107  1.00  0.00           N  
HETATM 2591  N6  UNK Z 999       0.035  -1.549  -4.453  1.00  0.00           N  
HETATM 2592  C14 UNK Z 999      -0.288  -1.932  -3.135  1.00  0.00           C  
HETATM 2593  C15 UNK Z 999       0.633  -2.665  -2.379  1.00  0.00           C  
HETATM 2594  C16 UNK Z 999       0.343  -3.093  -1.070  1.00  0.00           C  
HETATM 2595  C17 UNK Z 999      -0.921  -2.758  -0.501  1.00  0.00           C  
HETATM 2596  C18 UNK Z 999      -1.835  -2.020  -1.251  1.00  0.00           C  
HETATM 2597  C19 UNK Z 999      -1.529  -1.614  -2.546  1.00  0.00           C  
HETATM 2598  C20 UNK Z 999       1.389  -3.902  -0.312  1.00  0.00           C  
HETATM 2599  O1  UNK Z 999       2.511  -4.013  -0.856  1.00  0.00           O1-
HETATM 2600  O2  UNK Z 999       1.068  -4.409   0.786  1.00  0.00           O  
HETATM 2601  O3  UNK Z 999       0.943   1.291 -10.839  1.00  0.00           O  
HETATM 2602  C21 UNK Z 999      -1.045   0.106 -11.636  1.00  0.00           C  
HETATM 2603  C22 UNK Z 999       0.222   2.510 -10.630  1.00  0.00           C  
HETATM 2604  C23 UNK Z 999      -1.309  -3.178   0.919  1.00  0.00           C  
HETATM 2605  H1  UNK Z 999       0.787  -4.651 -11.477  1.00  0.00           H  
HETATM 2606  H2  UNK Z 999       5.408  -6.703 -13.141  1.00  0.00           H  
HETATM 2607  H3  UNK Z 999       3.979  -7.635 -12.756  1.00  0.00           H  
HETATM 2608  H4  UNK Z 999       4.040  -1.192 -12.283  1.00  0.00           H  
HETATM 2609  H5  UNK Z 999       5.468  -2.086 -12.807  1.00  0.00           H  
HETATM 2610  H6  UNK Z 999       1.988  -0.729  -8.755  1.00  0.00           H  
HETATM 2611  H7  UNK Z 999      -2.142   0.298  -9.326  1.00  0.00           H  
HETATM 2612  H8  UNK Z 999      -2.568  -0.085  -6.940  1.00  0.00           H  
HETATM 2613  H9  UNK Z 999       1.561  -1.122  -6.375  1.00  0.00           H  
HETATM 2614  H10 UNK Z 999       1.587  -2.917  -2.822  1.00  0.00           H  
HETATM 2615  H11 UNK Z 999      -2.794  -1.763  -0.826  1.00  0.00           H  
HETATM 2616  H12 UNK Z 999      -2.260  -1.050  -3.106  1.00  0.00           H  
HETATM 2617  H13 UNK Z 999      -1.627  -0.813 -11.581  1.00  0.00           H  
HETATM 2618  H14 UNK Z 999      -1.728   0.910 -11.367  1.00  0.00           H  
HETATM 2619  H15 UNK Z 999      -0.786   0.267 -12.685  1.00  0.00           H  
HETATM 2620  H16 UNK Z 999       0.911   3.344 -10.518  1.00  0.00           H  
HETATM 2621  H17 UNK Z 999      -0.416   2.747 -11.482  1.00  0.00           H  
HETATM 2622  H18 UNK Z 999      -0.395   2.480  -9.731  1.00  0.00           H  
HETATM 2623  H19 UNK Z 999      -1.378  -4.263   1.004  1.00  0.00           H  
HETATM 2624  H20 UNK Z 999      -0.589  -2.808   1.650  1.00  0.00           H  
HETATM 2625  H21 UNK Z 999      -2.280  -2.774   1.204  1.00  0.00           H  
HETATM 2626  H22 UNK Z 999       2.051  -6.521 -12.016  1.00  0.00           H  
CONECT  821  831
CONECT 1348 1356
CONECT 2499 2500 2501 2502 2521
CONECT 2500 2499
CONECT 2501 2499
CONECT 2502 2499 2503
CONECT 2503 2502 2504 2547 2548
CONECT 2504 2503 2505 2506 2549
CONECT 2505 2504 2510
CONECT 2506 2504 2507 2508 2550
CONECT 2507 2506 2551
CONECT 2508 2506 2509 2510 2552
CONECT 2509 2508 2543
CONECT 2510 2505 2508 2511 2553
CONECT 2511 2510 2512 2520
CONECT 2512 2511 2513 2554
CONECT 2513 2512 2514
CONECT 2514 2513 2515 2520
CONECT 2515 2514 2516 2517
CONECT 2516 2515 2555 2556
CONECT 2517 2515 2518
CONECT 2518 2517 2519 2557
CONECT 2519 2518 2520
CONECT 2520 2511 2514 2519
CONECT 2521 2499 2522
CONECT 2522 2521 2523 2524 2525
CONECT 2523 2522
CONECT 2524 2522
CONECT 2525 2522 2526
CONECT 2526 2525 2527 2558 2559
CONECT 2527 2526 2528 2529 2560
CONECT 2528 2527 2533
CONECT 2529 2527 2530 2531 2561
CONECT 2530 2529 2562
CONECT 2531 2529 2532 2533 2563
CONECT 2532 2531 2564
CONECT 2533 2528 2531 2534 2565
CONECT 2534 2533 2535 2542
CONECT 2535 2534 2536 2566
CONECT 2536 2535 2537 2540
CONECT 2537 2536 2538 2539
CONECT 2538 2537
CONECT 2539 2537 2567 2568
CONECT 2540 2536 2541 2569 2570
CONECT 2541 2540 2542 2571
CONECT 2542 2534 2541 2572
CONECT 2543 2509 2544 2545 2546
CONECT 2544 2543
CONECT 2545 2543
CONECT 2546 2543
CONECT 1356 1348
CONECT 2547 2503
CONECT 2548 2503
CONECT 2549 2504
CONECT 2550 2506
CONECT 2551 2507
CONECT 2552 2508
CONECT 2553 2510
CONECT 2554 2512
CONECT 2555 2516
CONECT 2556 2516
CONECT 2557 2518
CONECT 2558 2526
CONECT 2559 2526
CONECT 2560 2527
CONECT 2561 2529
CONECT 2562 2530
CONECT 2563 2531
CONECT 2564 2532
CONECT 2565 2533
CONECT 2566 2535
CONECT 2567 2539
CONECT 2568 2539
CONECT 2569 2540
CONECT 2570 2540
CONECT 2571 2541
CONECT 2572 2542
CONECT  831  821
CONECT 2573 2574 2577 2605
CONECT 2574 2573 2575 2581
CONECT 2575 2574 2576 2580
CONECT 2576 2575 2578
CONECT 2577 2573 2578 2626
CONECT 2578 2576 2577 2579
CONECT 2579 2578 2606 2607
CONECT 2580 2575 2608 2609
CONECT 2581 2574 2582
CONECT 2582 2581 2583
CONECT 2583 2582 2584 2601 2602
CONECT 2584 2583 2585 2586
CONECT 2585 2584 2589 2610
CONECT 2586 2584 2587 2611
CONECT 2587 2586 2588 2612
CONECT 2588 2587 2589 2590
CONECT 2589 2585 2588 2613
CONECT 2590 2588 2591
CONECT 2591 2590 2592
CONECT 2592 2591 2593 2597
CONECT 2593 2592 2594 2614
CONECT 2594 2593 2595 2598
CONECT 2595 2594 2596 2604
CONECT 2596 2595 2597 2615
CONECT 2597 2592 2596 2616
CONECT 2598 2594 2599 2600
CONECT 2599 2598
CONECT 2600 2598
CONECT 2601 2583 2603
CONECT 2602 2583 2617 2618 2619
CONECT 2603 2601 2620 2621 2622
CONECT 2604 2595 2623 2624 2625
CONECT 2605 2573
CONECT 2606 2579
CONECT 2607 2579
CONECT 2608 2580
CONECT 2609 2580
CONECT 2610 2585
CONECT 2611 2586
CONECT 2612 2587
CONECT 2613 2589
CONECT 2614 2593
CONECT 2615 2596
CONECT 2616 2597
CONECT 2617 2602
CONECT 2618 2602
CONECT 2619 2602
CONECT 2620 2603
CONECT 2621 2603
CONECT 2622 2603
CONECT 2623 2604
CONECT 2624 2604
CONECT 2625 2604
CONECT 2626 2577
END   
