# Supplementary material for: Hypothesis-Driven, Structure-Based Design in Photopharmacology: The Case of eDHFR Inhibitors
Source: J Med Chem. 2022 Mar 8;65(6):4798–817. doi: 10.1021/acs.jmedchem.1c01962 (PMC8958501; doi:10.1021/acs.jmedchem.1c01962)
Supplement: Supplementary file 3 — jm1c01962_si_003.csv [file jm1c01962_si_003.csv]

Compound	SMILE	DHFR inhibition IC50 (nM) before irradiation	DHFR inhibition IC50 (nM) after irradiation	MIC (µM) before irradiation	MIC (µM) after irradiation
1	NC1=NC(N)=NC=C1/N=N/C2=CC=CC=C2	> 10000	> 10000	-	-
2	NC1=NC(N)=C(C2=CC=C(/N=N/C3=CC=CC=C3)C=C2)C=N1	> 10000	> 10000	-	-
3	NC1=NC(N)=C(C2=CC(/N=N/C3=CC=CC=C3)=CC=C2)C=N1	280 ± 60	710 ± 560	-	-
4	NC1=NC(N)=C(C#CC2=CC=C(/N=N/C3=CC=CC=C3)C=C2)C=N1	> 10000	> 10000	-	-
5	NC1=NC(N)=C(C#CC2=CC(/N=N/C3=CC=CC=C3)=CC=C2)C=N1	5300 ± 5300	2600 ± 2600	-	-
6	CC(C#CC1=C(N)N=C(N)N=C1)(OC)C2=CC=C(/N=N/C3=CC=CC=C3)C=C2	370 ± 140	160 ± 62	> 40	20
7	CC(C#CC1=C(N)N=C(N)N=C1)(OC)C2=CC=CC(/N=N/C3=CC=CC=C3)=C2	190 ± 40	250 ± 140	20	20
8	CC(C#CC1=C(N)N=C(N)N=C1)(OC)C2=CC=C(/N=N/C3=CC=C(OC)C=C3)C=C2	330 ± 190	200 ± 77	> 80	> 80
9	CC(C#CC1=C(N)N=C(N)N=C1)(OC)C2=CC=C(/N=N/C3=C(C)N(C)N=C3C)C=C2	220 ± 60	640 ± 510	80	80
10	CC(C#CC1=C(N)N=C(N)N=C1)(OC)C2=CC=C(/N=N/C3=CC=CC(C(O)=O)=C3)C=C2	24 ± 4.0	57 ± 12	20	20
11	CC(C#CC1=C(N)N=C(N)N=C1)(OC)C2=CC=C(/N=N/C3=CC=C(C(O)=O)C=C3)C=C2	58 ± 13	70 ± 39	40	40
12	CC(C#CC1=C(N)N=C(N)N=C1)(OC)C2=CC=C(/N=N/C3=CC=C(C)C(C(O)=O)=C3)C=C2	13 ± 2.8	71 ± 18	20	20
13	CC(C#CC1=C(N)N=C(N)N=C1)(OC)C2=CC=C(/N=N/C3=CC=C(Cl)C(C(O)=O)=C3)C=C2	28 ± 4.8	29 ± 8.6	40	80
14	CC(C#CC1=C(N)N=C(N)N=C1)(OC)C2=CC=C(/N=N/C3=CC=C(C(O)=O)C(C)=C3)C=C2	77 ± 26	37 ± 14	20	40
15	CC(C#CC1=C(N)N=C(N)N=C1)(OC)C2=CC=C(/N=N/C3=CC=C(C(O)=O)C(Cl)=C3)C=C2	52 ± 11	27 ± 3.7	40	20
PMAT	NC1=NC(N)=C(CC2=CC(OC)=C(OCC3=CC=C(/N=N/C4=CC=C(OC)C=C4)C=C3)C(OC)=C2)C=N1	2 ± 0.61	2 ± 0.61	-	-
TFAT	NC1=NC(N)=C(CC2=CC(OC)=C(OCC3=CC(F)=C(/N=N/C4=C(F)C=CC=C4F)C(F)=C3)C(OC)=C2)C=N1	1.9 ± 0.61	1.7 ± 0.32	-	-
TCAT	NC1=NC(N)=C(CC2=CC(OC)=C(OCC3=CC(Cl)=C(/N=N/C4=C(Cl)C=CC=C4Cl)C(Cl)=C3)C(OC)=C2)C=N1	3.8 ± 1.4	3.3 ± 2.1	-	-
TMP	NC1=NC(N)=C(CC2=CC(OC)=C(OC)C(OC)=C2)C=N1	1 ± 0.2	-	1.3	-
